# Supplementary material for: Copper(I) Complexes with Terphenyl-Substituted NPN Ligands Bearing Pyridyl Groups: Synthesis, Characterization, and Catalytic Studies in the S-Arylation of Thiols
Source: Molecules. 2025 Jul 29;30(15):3167. doi: 10.3390/molecules30153167 (PMC12348607; doi:10.3390/molecules30153167)
Supplement: Supplementary file 1 [file molecules-30-03167-s001.zip]

Archive with 4 entries (3 files):
- molecules-3759414-supplementary/
- molecules-3759414-supplementary/CheckCIF PLATON_report_global_CIF_with_five_structures - 15072025.pdf
- molecules-3759414-supplementary/Global Cif with all five structures_in_one.cif
- molecules-3759414-supplementary/Supplementary Materials.pdf
