# Supplementary material for: Copper(I) Complexes with Terphenyl-Substituted NPN Ligands Bearing Pyridyl Groups: Synthesis, Characterization, and Catalytic Studies in the S-Arylation of Thiols
Source: Molecules. 2025 Jul 29;30(15):3167. doi: 10.3390/molecules30153167 (PMC12348607; doi:10.3390/molecules30153167)
Supplement: Supplementary file 1 [file molecules-30-03167-s001.zip › molecules-3759414-supplementary/Global Cif with all five structures_in_one.cif]

#=============================================================================80
# Data Global for 1, 2b, 2c, 3b and 4
#=============================================================================80

data_global

_publ_section_title                                     
;
 Copper(I) complexes with terphenyl-substituted NPN ligands bearing pyridyl
 groups: synthesis, characterization, and catalytic studies in the S-arylation
 of thiols.
; 
#
# by M. Trinidad Mart\'in, A. Isabel G\'alvez, Pr\'axedes S\'anchez,
# Eleuterio \'Alvarez, Celia Maya, M. Carmen Nicasio, and Riccardo Peloso
# 
#  
# 
# To be submitted to Molecules
# Manuscript number ...........
#=============================================================================80
#
# Person for contact
_publ_contact_author_name  'Prof. Ricardo Peloso'
_publ_contact_author_address
;
   Instituto de Investigaciones Qu\'imicas (IIQ), Departamento de Qu\'imica
   Inorg\'anica and Centro de Innovaci\'on en Qu\'imica Avanzada (ORFEO-CINQA),
   Consejo Superior de Investigaciones Cient\'ificas (CSIC) and Universidad 
   de Sevilla, Avd. Am\'erico Vespucio, 49, Isla de la Cartuja, 41092 Sevilla,
   Spain.
;
_publ_contact_author_phone   '+34 954489562'
_publ_contact_author_fax     '+34 954460165'
_publ_contact_author_email        rpeloso@us.es
#
#=============================================================================80
#
# Publication details

loop_
_publ_author_name
_publ_author_address

     'M. Trinidad Mart\'in'
;
   Instituto de Investigaciones Qu\'imicas (IIQ), Departamento de Qu\'imica
   Inorg\'anica and Centro de Innovaci\'on en Qu\'imica Avanzada (ORFEO-CINQA),
   Consejo Superior de Investigaciones Cient\'ificas (CSIC) and Universidad 
   de Sevilla, Avd. Am\'erico Vespucio, 49, Isla de la Cartuja, 41092 Sevilla,
   Spain.
;
     'A. Isabel G\'alvez'
;
   Instituto de Investigaciones Qu\'imicas (IIQ), Departamento de Qu\'imica
   Inorg\'anica and Centro de Innovaci\'on en Qu\'imica Avanzada (ORFEO-CINQA),
   Consejo Superior de Investigaciones Cient\'ificas (CSIC) and Universidad 
   de Sevilla, Avd. Am\'erico Vespucio, 49, Isla de la Cartuja, 41092 Sevilla,
   Spain.
;
     'Pr\'axedes S\'anchez'
;
   Instituto de Investigaciones Qu\'imicas (IIQ), Departamento de Qu\'imica
   Inorg\'anica and Centro de Innovaci\'on en Qu\'imica Avanzada (ORFEO-CINQA),
   Consejo Superior de Investigaciones Cient\'ificas (CSIC) and Universidad 
   de Sevilla, Avd. Am\'erico Vespucio, 49, Isla de la Cartuja, 41092 Sevilla,
   Spain.
;
     'Eleuterio \'Alvarez'
;
    Instituto de Investigaciones Qu\'imicas, C.S.I.C-Universidad de Sevilla,
    Avd. Am\'erico Vespucio, 49, Isla de la Cartuja, E-41092 Sevilla,  Spain 
;
     'Celia Maya'
;
   Instituto de Investigaciones Qu\'imicas (IIQ), Departamento de Qu\'imica
   Inorg\'anica and Centro de Innovaci\'on en Qu\'imica Avanzada (ORFEO-CINQA),
   Consejo Superior de Investigaciones Cient\'ificas (CSIC) and Universidad 
   de Sevilla, Avd. Am\'erico Vespucio, 49, Isla de la Cartuja, 41092 Sevilla,
   Spain.
;
     'M. Carmen Nicasio'
;
   Departamento de Qu\'imica Inorg\'anica, Universidad de Sevilla, 41071,
   Sevilla, Spain.
;
     'Riccardo Peloso'
;
   Instituto de Investigaciones Qu\'imicas (IIQ), Departamento de Qu\'imica
   Inorg\'anica and Centro de Innovaci\'on en Qu\'imica Avanzada (ORFEO-CINQA),
   Consejo Superior de Investigaciones Cient\'ificas (CSIC) and Universidad 
   de Sevilla, Avd. Am\'erico Vespucio, 49, Isla de la Cartuja, 41092 Sevilla,
   Spain.
;

 _publ_requested_journal   'Molecules'
 _journal_name_full
;
  Molecules
;
 _journal_volume                '?'
 _journal_page_first            '?'
 _journal_page_last             '?'
 _journal_year                  '2025'


#=========================================================================
# One crystal structure follow, terminaed by #===END.
# The CIF has been tested by program checkCIF
#=========================================================================

#=======================================================================
# Data for compound 1 (local labelling cm00316
#======================================================================= 

data_1

_audit_creation_date               2025-05-30
_audit_creation_method
;
Olex2 1.5
(compiled 2025.04.05 svn.rf049d14d for OlexSys, GUI svn.r7224)
;
_shelx_SHELXL_version_number       '2019/3'
_audit_contact_author_address      ?
_audit_contact_author_email        ?
_audit_contact_author_name         ''
_audit_contact_author_phone        ?
_publ_contact_author_id_orcid      ?
_publ_section_references
;
Dolomanov, O.V., Bourhis, L.J., Gildea, R.J, Howard, J.A.K. & Puschmann, H.
 (2009), J. Appl. Cryst. 42, 339-341.

Sheldrick, G.M. (2015). Acta Cryst. C71, 3-8.
;
_chemical_name_common              ?
_chemical_name_systematic
;
 ? 
;
_chemical_formula_moiety           'C27 H28 N O3 P'
_chemical_formula_sum              'C27 H28 N O3 P'
_chemical_formula_weight           445.47
_chemical_absolute_configuration   ?
_chemical_melting_point            ?
loop_
  _atom_type_symbol
  _atom_type_description
  _atom_type_scat_dispersion_real
  _atom_type_scat_dispersion_imag
  _atom_type_scat_source
 'C' 'C' 0.0033 0.0016 'International Tables Vol C Tables 4.2.6.8 and 6.1.1.4'
 'H' 'H' 0.0000 0.0000 'International Tables Vol C Tables 4.2.6.8 and 6.1.1.4'
 'N' 'N' 0.0061 0.0033 'International Tables Vol C Tables 4.2.6.8 and 6.1.1.4'
 'O' 'O' 0.0106 0.0060 'International Tables Vol C Tables 4.2.6.8 and 6.1.1.4'
 'P' 'P' 0.1023 0.0942 'International Tables Vol C Tables 4.2.6.8 and 6.1.1.4'

_shelx_space_group_comment
;
The symmetry employed for this shelxl refinement is uniquely defined
by the following loop, which should always be used as a source of
symmetry information in preference to the above space-group names.
They are only intended as comments.
;
_space_group_crystal_system        'orthorhombic'
_space_group_IT_number             43
_space_group_name_H-M_alt          'F d d 2'
_space_group_name_Hall             'F 2 -2d'
loop_
  _space_group_symop_operation_xyz
 'x, y, z'
 '-x, -y, z'
 'x+1/4, -y+1/4, z+1/4'
 '-x+1/4, y+1/4, z+1/4'
 'x, y+1/2, z+1/2'
 '-x, -y+1/2, z+1/2'
 'x+1/4, -y+3/4, z+3/4'
 '-x+1/4, y+3/4, z+3/4'
 'x+1/2, y, z+1/2'
 '-x+1/2, -y, z+1/2'
 'x+3/4, -y+1/4, z+3/4'
 '-x+3/4, y+1/4, z+3/4'
 'x+1/2, y+1/2, z'
 '-x+1/2, -y+1/2, z'
 'x+3/4, -y+3/4, z+1/4'
 '-x+3/4, y+3/4, z+1/4'

_cell_length_a                     13.1751(3)
_cell_length_b                     86.924(2)
_cell_length_c                     8.3448(3)
_cell_angle_alpha                  90
_cell_angle_beta                   90
_cell_angle_gamma                  90
_cell_volume                       9556.7(5)
_cell_formula_units_Z              16
_cell_measurement_reflns_used      9847
_cell_measurement_temperature      173(2)
_cell_measurement_theta_max        30.46
_cell_measurement_theta_min        2.81
_shelx_estimated_absorpt_T_max     0.965
_shelx_estimated_absorpt_T_min     0.953
_exptl_absorpt_coefficient_mu      0.143
_exptl_absorpt_correction_T_max    0.7461
_exptl_absorpt_correction_T_min    0.6928
_exptl_absorpt_correction_type     multi-scan
_exptl_absorpt_process_details
;
SADABS-2008/1 (Bruker,2008) was used for absorption correction.
wR2(int) was 0.0630 before and 0.0335 after correction.
The Ratio of minimum to maximum transmission is 0.9286.
The \l/2 correction factor is 0.0015.
;
_exptl_absorpt_special_details     ?
_exptl_crystal_colour              colourless
_exptl_crystal_colour_primary      colourless
_exptl_crystal_density_diffrn      1.238
_exptl_crystal_density_meas        .
_exptl_crystal_density_method      'not measured'
_exptl_crystal_description         prism
_exptl_crystal_F_000               3776
_exptl_crystal_preparation         ?
_exptl_crystal_size_max            0.34
_exptl_crystal_size_mid            0.28
_exptl_crystal_size_min            0.25
_exptl_special_details
;
 ? 
;
_exptl_transmission_factor_max     ?
_exptl_transmission_factor_min     ?
_diffrn_reflns_av_R_equivalents    0.0257
_diffrn_reflns_av_unetI/netI       0.0185
_diffrn_reflns_Laue_measured_fraction_full  1.000
_diffrn_reflns_Laue_measured_fraction_max  0.995
_diffrn_reflns_limit_h_max         18
_diffrn_reflns_limit_h_min         -17
_diffrn_reflns_limit_k_max         115
_diffrn_reflns_limit_k_min         -124
_diffrn_reflns_limit_l_max         11
_diffrn_reflns_limit_l_min         -11
_diffrn_reflns_number              43710
_diffrn_reflns_point_group_measured_fraction_full  1.000
_diffrn_reflns_point_group_measured_fraction_max  0.986
_diffrn_reflns_theta_full          25.242
_diffrn_reflns_theta_max           30.687
_diffrn_reflns_theta_min           1.874
_diffrn_ambient_temperature        173(2)
_diffrn_detector_area_resol_mean   ?
_diffrn_measured_fraction_theta_full  1.000
_diffrn_measured_fraction_theta_max  0.995
_diffrn_measurement_device_type    'Bruker APEX-II CCD'
_diffrn_measurement_method         '\f and \w scans'
_diffrn_radiation_monochromator    'graphite'
_diffrn_radiation_type             MoK\a
_diffrn_radiation_wavelength       0.71073
_diffrn_source                     ?
_diffrn_source_current             30.0
_diffrn_source_power               1.5
_diffrn_source_voltage             50.0
_diffrn_standards_number           0
_reflns_Friedel_coverage           0.864
_reflns_Friedel_fraction_full      0.999
_reflns_Friedel_fraction_max       0.975
_reflns_number_gt                  6888
_reflns_number_total               7317
_reflns_special_details
;
 Reflections were merged by SHELXL according to the crystal
 class for the calculation of statistics and refinement.
 
 _reflns_Friedel_fraction is defined as the number of unique
 Friedel pairs measured divided by the number that would be
 possible theoretically, ignoring centric projections and
 systematic absences.
;
_reflns_threshold_expression       'I > 2\s(I)'
_computing_cell_refinement         ?
_computing_data_collection         ?
_computing_data_reduction          ?
_computing_molecular_graphics      'Olex2 1.5 (Dolomanov et al., 2009)'
_computing_publication_material    'Olex2 1.5 (Dolomanov et al., 2009)'
_computing_structure_refinement    'SHELXL 2019/3 (Sheldrick, 2015)'
_computing_structure_solution      'SHELXS-97 (Sheldrick, 2008)'
_refine_diff_density_max           0.362
_refine_diff_density_min           -0.421
_refine_diff_density_rms           0.131
_refine_ls_abs_structure_details
;
 Flack x determined using 2878 quotients [(I+)-(I-)]/[(I+)+(I-)]
 (Parsons, Flack and Wagner, Acta Cryst. B69 (2013) 249-259).
;
_refine_ls_abs_structure_Flack     0.027(19)
_refine_ls_extinction_coef         .
_refine_ls_extinction_method       none
_refine_ls_goodness_of_fit_ref     1.170
_refine_ls_hydrogen_treatment      mixed
_refine_ls_matrix_type             full
_refine_ls_number_parameters       305
_refine_ls_number_reflns           7317
_refine_ls_number_restraints       1
_refine_ls_R_factor_all            0.0521
_refine_ls_R_factor_gt             0.0473
_refine_ls_restrained_S_all        1.170
_refine_ls_shift/su_max            0.000
_refine_ls_shift/su_mean           0.000
_refine_ls_structure_factor_coef   Fsqd
_refine_ls_weighting_details      
 'w=1/[\s^2^(Fo^2^)+(0.0634P)^2^+10.3450P] where P=(Fo^2^+2Fc^2^)/3'
_refine_ls_weighting_scheme        calc
_refine_ls_wR_factor_gt            0.1252
_refine_ls_wR_factor_ref           0.1309
_refine_special_details
;
 Refinement of F^2^ against ALL reflections.  The weighted R-factor wR and 
 goodness of fit S are based on F^2^, conventional R-factors R are based 
 on F, with F set to zero for negative F^2^. The threshold expression of 
 F^2^ > 2sigma(F^2^) is used only for calculating R-factors(gt) etc. and is 
 not relevant to the choice of reflections for refinement.  R-factors based 
 on F^2^ are statistically about twice as large as those based on F, and R- 
 factors based on ALL data will be even larger. 
;
_olex2_refinement_description
;
1. Fixed Uiso
 At 1.2 times of:
  All C(H) groups
 At 1.5 times of:
  All C(H,H,H) groups
2.a Aromatic/amide H refined with riding coordinates:
 C3(H3), C4(H4), C5(H5), C9(H9), C10(H10), C11(H11), C17(H17), C18(H18),
 C19(H19), C24(H24), C25(H25), C26(H26), C27(H27)
2.b Idealised Me refined as rotating group:
 C13(H13A,H13B,H13C), C14(H14A,H14B,H14C), C21(H21A,H21B,H21C), C22(H22A,H22B,
 H22C)
;
_atom_sites_solution_hydrogens     mixed
_atom_sites_solution_primary       ?
_atom_sites_solution_secondary     ?
loop_
  _atom_site_label
  _atom_site_type_symbol
  _atom_site_fract_x
  _atom_site_fract_y
  _atom_site_fract_z
  _atom_site_U_iso_or_equiv
  _atom_site_adp_type
  _atom_site_occupancy
  _atom_site_site_symmetry_order
  _atom_site_calc_flag
  _atom_site_refinement_flags_posn
  _atom_site_refinement_flags_adp
  _atom_site_refinement_flags_occupancy
  _atom_site_disorder_assembly
  _atom_site_disorder_group
 P1 P 0.08300(5) 0.06379(2) 1.10974(8) 0.02807(14) Uani 1 1 d . . . . .
 H1 H 0.090(3) 0.0727(5) 1.242(5) 0.056(12) Uiso 1 1 d . . . . .
 O1 O 0.18275(13) 0.06278(2) 1.0246(3) 0.0343(4) Uani 1 1 d . . . . .
 O2 O 0.04032(16) 0.04840(2) 1.1700(3) 0.0372(4) Uani 1 1 d . . . . .
 H2 H 0.081(4) 0.0391(6) 1.145(7) 0.090(18) Uiso 1 1 d . . . . .
 C1 C -0.01469(18) 0.07305(3) 0.9923(3) 0.0248(4) Uani 1 1 d . . . . .
 C2 C -0.05267(18) 0.08756(3) 1.0380(3) 0.0279(5) Uani 1 1 d . . . . .
 C3 C -0.1356(2) 0.09379(3) 0.9561(4) 0.0368(6) Uani 1 1 d . . . . .
 H3 H -0.162818 0.103411 0.988804 0.044 Uiso 1 1 calc R U . . .
 C4 C -0.1785(2) 0.08604(3) 0.8271(4) 0.0385(6) Uani 1 1 d . . . . .
 H4 H -0.235057 0.090323 0.772379 0.046 Uiso 1 1 calc R U . . .
 C5 C -0.1386(2) 0.07203(3) 0.7785(4) 0.0352(6) Uani 1 1 d . . . . .
 H5 H -0.167464 0.066860 0.689058 0.042 Uiso 1 1 calc R U . . .
 C6 C -0.05683(17) 0.06543(3) 0.8590(3) 0.0259(4) Uani 1 1 d . . . . .
 C7 C -0.00750(19) 0.09673(3) 1.1734(4) 0.0312(5) Uani 1 1 d . . . . .
 C8 C 0.0763(2) 0.10629(3) 1.1441(5) 0.0412(8) Uani 1 1 d . . . . .
 C9 C 0.1168(3) 0.11454(4) 1.2726(7) 0.0604(13) Uani 1 1 d . . . . .
 H9 H 0.174138 0.120945 1.255105 0.073 Uiso 1 1 calc R U . . .
 C10 C 0.0757(4) 0.11365(5) 1.4245(7) 0.0681(14) Uani 1 1 d . . . . .
 H10 H 0.104210 0.119428 1.509976 0.082 Uiso 1 1 calc R U . . .
 C11 C -0.0071(4) 0.10431(4) 1.4512(5) 0.0586(10) Uani 1 1 d . . . . .
 H11 H -0.035515 0.103689 1.555645 0.070 Uiso 1 1 calc R U . . .
 C12 C -0.0498(3) 0.09570(3) 1.3262(4) 0.0410(7) Uani 1 1 d . . . . .
 C13 C 0.1218(3) 0.10761(5) 0.9794(7) 0.0632(11) Uani 1 1 d . . . . .
 H13A H 0.177601 0.115062 0.981500 0.095 Uiso 1 1 calc R U . . .
 H13B H 0.069738 0.111068 0.903745 0.095 Uiso 1 1 calc R U . . .
 H13C H 0.147777 0.097548 0.945748 0.095 Uiso 1 1 calc R U . . .
 C14 C -0.1383(3) 0.08511(5) 1.3593(5) 0.0587(9) Uani 1 1 d . . . . .
 H14A H -0.189621 0.086374 1.275249 0.088 Uiso 1 1 calc R U . . .
 H14B H -0.168119 0.087670 1.463513 0.088 Uiso 1 1 calc R U . . .
 H14C H -0.114611 0.074427 1.360492 0.088 Uiso 1 1 calc R U . . .
 C15 C -0.01791(17) 0.05035(3) 0.7982(3) 0.0264(4) Uani 1 1 d . . . . .
 C16 C 0.0646(2) 0.04981(3) 0.6925(3) 0.0338(5) Uani 1 1 d . . . . .
 C17 C 0.0967(2) 0.03539(4) 0.6361(4) 0.0449(8) Uani 1 1 d . . . . .
 H17 H 0.152327 0.034856 0.563943 0.054 Uiso 1 1 calc R U . . .
 C18 C 0.0494(2) 0.02202(4) 0.6827(4) 0.0438(7) Uani 1 1 d . . . . .
 H18 H 0.073881 0.012357 0.646218 0.053 Uiso 1 1 calc R U . . .
 C19 C -0.0341(2) 0.02271(3) 0.7830(4) 0.0381(6) Uani 1 1 d . . . . .
 H19 H -0.067699 0.013502 0.813742 0.046 Uiso 1 1 calc R U . . .
 C20 C -0.06900(19) 0.03681(3) 0.8390(3) 0.0303(5) Uani 1 1 d . . . . .
 C21 C 0.1178(3) 0.06433(4) 0.6380(5) 0.0499(8) Uani 1 1 d . . . . .
 H21A H 0.069220 0.071009 0.582668 0.075 Uiso 1 1 calc R U . . .
 H21B H 0.173182 0.061644 0.564784 0.075 Uiso 1 1 calc R U . . .
 H21C H 0.145452 0.069737 0.731383 0.075 Uiso 1 1 calc R U . . .
 C22 C -0.1629(2) 0.03728(4) 0.9416(4) 0.0422(7) Uani 1 1 d . . . . .
 H22A H -0.181861 0.026782 0.972390 0.063 Uiso 1 1 calc R U . . .
 H22B H -0.218597 0.041979 0.880982 0.063 Uiso 1 1 calc R U . . .
 H22C H -0.149524 0.043371 1.038064 0.063 Uiso 1 1 calc R U . . .
 O3 O 0.13022(18) 0.02408(2) 1.1303(3) 0.0461(5) Uani 1 1 d . . . . .
 N1 N 0.25969(19) 0.03438(3) 0.9809(3) 0.0360(5) Uani 1 1 d . . . . .
 H1A H 0.235(3) 0.0437(4) 0.993(4) 0.030(8) Uiso 1 1 d . . . . .
 C23 C 0.2076(2) 0.02217(3) 1.0402(4) 0.0346(5) Uani 1 1 d . . . . .
 C24 C 0.2426(3) 0.00739(3) 0.9956(4) 0.0441(7) Uani 1 1 d . . . . .
 H24 H 0.207836 -0.001506 1.032360 0.053 Uiso 1 1 calc R U . . .
 C25 C 0.3263(3) 0.00581(4) 0.8998(4) 0.0497(8) Uani 1 1 d . . . . .
 H25 H 0.349092 -0.004175 0.870640 0.060 Uiso 1 1 calc R U . . .
 C26 C 0.3786(3) 0.01878(5) 0.8443(5) 0.0529(8) Uani 1 1 d . . . . .
 H26 H 0.437088 0.017742 0.778662 0.063 Uiso 1 1 calc R U . . .
 C27 C 0.3434(3) 0.03289(4) 0.8869(4) 0.0465(7) Uani 1 1 d . . . . .
 H27 H 0.377815 0.041840 0.850473 0.056 Uiso 1 1 calc R U . . .

loop_
  _atom_site_aniso_label
  _atom_site_aniso_U_11
  _atom_site_aniso_U_22
  _atom_site_aniso_U_33
  _atom_site_aniso_U_23
  _atom_site_aniso_U_13
  _atom_site_aniso_U_12
 P1 0.0278(3) 0.0256(3) 0.0308(3) -0.0003(2) -0.0083(2) 0.0032(2)
 O1 0.0209(8) 0.0291(9) 0.0528(12) 0.0039(8) -0.0071(8) -0.0008(6)
 O2 0.0401(10) 0.0324(9) 0.0391(10) 0.0104(8) 0.0062(8) 0.0061(8)
 C1 0.0212(9) 0.0250(10) 0.0283(10) 0.0011(9) -0.0038(8) 0.0007(8)
 C2 0.0252(11) 0.0247(10) 0.0339(12) -0.0003(9) -0.0026(9) -0.0002(8)
 C3 0.0329(13) 0.0268(12) 0.0507(17) -0.0020(11) -0.0092(12) 0.0063(10)
 C4 0.0318(13) 0.0383(14) 0.0455(17) 0.0013(11) -0.0160(11) 0.0085(10)
 C5 0.0300(12) 0.0389(13) 0.0368(14) -0.0016(11) -0.0103(10) 0.0023(10)
 C6 0.0230(9) 0.0270(10) 0.0279(11) 0.0012(9) -0.0020(9) -0.0004(8)
 C7 0.0283(11) 0.0210(10) 0.0443(14) -0.0016(9) -0.0104(10) 0.0021(8)
 C8 0.0286(12) 0.0226(11) 0.072(2) 0.0020(12) -0.0072(12) 0.0004(9)
 C9 0.0400(17) 0.0240(13) 0.117(4) -0.0093(17) -0.032(2) -0.0013(11)
 C10 0.072(3) 0.0417(18) 0.091(3) -0.028(2) -0.042(3) 0.0081(17)
 C11 0.081(3) 0.0461(19) 0.049(2) -0.0189(15) -0.0194(19) 0.0136(18)
 C12 0.0471(16) 0.0343(13) 0.0417(16) -0.0072(11) -0.0064(12) 0.0028(12)
 C13 0.0439(19) 0.0463(19) 0.099(3) 0.012(2) 0.013(2) -0.0085(15)
 C14 0.065(2) 0.063(2) 0.0477(18) -0.0061(18) 0.0120(19) -0.0109(17)
 C15 0.0202(10) 0.0316(11) 0.0273(11) -0.0034(9) -0.0007(8) 0.0007(8)
 C16 0.0259(11) 0.0418(14) 0.0337(13) -0.0015(11) 0.0058(10) -0.0031(9)
 C17 0.0319(13) 0.0550(18) 0.0476(19) -0.0121(14) 0.0163(12) 0.0021(12)
 C18 0.0409(15) 0.0407(15) 0.0498(17) -0.0148(14) 0.0093(13) 0.0064(12)
 C19 0.0401(14) 0.0318(13) 0.0425(15) -0.0054(11) 0.0072(12) -0.0019(11)
 C20 0.0285(11) 0.0318(11) 0.0305(12) -0.0044(10) 0.0034(9) -0.0005(9)
 C21 0.0390(15) 0.0575(19) 0.053(2) 0.0048(15) 0.0132(13) -0.0146(14)
 C22 0.0371(14) 0.0388(15) 0.0508(17) -0.0039(13) 0.0192(13) -0.0051(11)
 O3 0.0508(12) 0.0317(10) 0.0556(14) 0.0085(10) 0.0128(11) 0.0064(9)
 N1 0.0392(12) 0.0293(11) 0.0394(13) 0.0016(9) -0.0041(10) 0.0044(9)
 C23 0.0409(14) 0.0282(12) 0.0349(13) 0.0031(10) -0.0043(11) 0.0043(10)
 C24 0.0596(19) 0.0292(13) 0.0436(16) -0.0008(12) -0.0057(14) 0.0070(12)
 C25 0.066(2) 0.0448(16) 0.0386(17) -0.0085(12) -0.0107(14) 0.0236(15)
 C26 0.0527(18) 0.064(2) 0.0424(18) -0.0005(16) 0.0013(15) 0.0180(16)
 C27 0.0428(16) 0.0511(17) 0.0456(19) 0.0049(14) 0.0034(13) 0.0031(13)

_geom_special_details
;
 All esds (except the esd in the dihedral angle between two l.s. planes)
 are estimated using the full covariance matrix.  The cell esds are taken
 into account individually in the estimation of esds in distances, angles
 and torsion angles; correlations between esds in cell parameters are only
 used when they are defined by crystal symmetry.  An approximate (isotropic)
 treatment of cell esds is used for estimating esds involving l.s. planes.
;
loop_
  _geom_bond_atom_site_label_1
  _geom_bond_atom_site_label_2
  _geom_bond_distance
  _geom_bond_site_symmetry_2
  _geom_bond_publ_flag
 P1 H1 1.35(4) . ?
 P1 O1 1.497(2) . ?
 P1 O2 1.536(2) . ?
 P1 C1 1.807(2) . ?
 O2 H2 0.99(6) . ?
 C1 C2 1.409(3) . ?
 C1 C6 1.409(3) . ?
 C2 C3 1.398(4) . ?
 C2 C7 1.505(4) . ?
 C3 H3 0.9500 . ?
 C3 C4 1.390(4) . ?
 C4 H4 0.9500 . ?
 C4 C5 1.387(4) . ?
 C5 H5 0.9500 . ?
 C5 C6 1.394(3) . ?
 C6 C15 1.496(3) . ?
 C7 C8 1.404(4) . ?
 C7 C12 1.394(4) . ?
 C8 C9 1.396(5) . ?
 C8 C13 1.503(6) . ?
 C9 H9 0.9500 . ?
 C9 C10 1.381(7) . ?
 C10 H10 0.9500 . ?
 C10 C11 1.377(7) . ?
 C11 H11 0.9500 . ?
 C11 C12 1.402(4) . ?
 C12 C14 1.511(5) . ?
 C13 H13A 0.9800 . ?
 C13 H13B 0.9800 . ?
 C13 H13C 0.9800 . ?
 C14 H14A 0.9800 . ?
 C14 H14B 0.9800 . ?
 C14 H14C 0.9800 . ?
 C15 C16 1.401(3) . ?
 C15 C20 1.398(3) . ?
 C16 C17 1.404(4) . ?
 C16 C21 1.514(4) . ?
 C17 H17 0.9500 . ?
 C17 C18 1.375(5) . ?
 C18 H18 0.9500 . ?
 C18 C19 1.383(4) . ?
 C19 H19 0.9500 . ?
 C19 C20 1.390(4) . ?
 C20 C22 1.505(4) . ?
 C21 H21A 0.9800 . ?
 C21 H21B 0.9800 . ?
 C21 H21C 0.9800 . ?
 C22 H22A 0.9800 . ?
 C22 H22B 0.9800 . ?
 C22 H22C 0.9800 . ?
 O3 H2 1.46(6) . ?
 O3 C23 1.277(4) . ?
 N1 H1A 0.88(3) . ?
 N1 C23 1.358(4) . ?
 N1 C27 1.360(4) . ?
 C23 C24 1.415(4) . ?
 C24 H24 0.9500 . ?
 C24 C25 1.368(5) . ?
 C25 H25 0.9500 . ?
 C25 C26 1.400(6) . ?
 C26 H26 0.9500 . ?
 C26 C27 1.358(5) . ?
 C27 H27 0.9500 . ?

loop_
  _geom_angle_atom_site_label_1
  _geom_angle_atom_site_label_2
  _geom_angle_atom_site_label_3
  _geom_angle
  _geom_angle_site_symmetry_1
  _geom_angle_site_symmetry_3
  _geom_angle_publ_flag
 O1 P1 H1 111.4(17) . . ?
 O1 P1 O2 115.20(11) . . ?
 O1 P1 C1 113.21(12) . . ?
 O2 P1 H1 105.0(18) . . ?
 O2 P1 C1 107.74(12) . . ?
 C1 P1 H1 103.4(18) . . ?
 P1 O2 H2 117(3) . . ?
 C2 C1 P1 120.33(19) . . ?
 C6 C1 P1 119.96(17) . . ?
 C6 C1 C2 119.6(2) . . ?
 C1 C2 C7 122.4(2) . . ?
 C3 C2 C1 119.5(2) . . ?
 C3 C2 C7 118.1(2) . . ?
 C2 C3 H3 119.7 . . ?
 C4 C3 C2 120.6(2) . . ?
 C4 C3 H3 119.7 . . ?
 C3 C4 H4 120.1 . . ?
 C5 C4 C3 119.9(2) . . ?
 C5 C4 H4 120.1 . . ?
 C4 C5 H5 119.6 . . ?
 C4 C5 C6 120.8(3) . . ?
 C6 C5 H5 119.6 . . ?
 C1 C6 C15 123.0(2) . . ?
 C5 C6 C1 119.5(2) . . ?
 C5 C6 C15 117.5(2) . . ?
 C8 C7 C2 119.6(3) . . ?
 C12 C7 C2 119.6(2) . . ?
 C12 C7 C8 120.8(3) . . ?
 C7 C8 C13 121.2(3) . . ?
 C9 C8 C7 118.1(4) . . ?
 C9 C8 C13 120.7(3) . . ?
 C8 C9 H9 119.1 . . ?
 C10 C9 C8 121.8(3) . . ?
 C10 C9 H9 119.1 . . ?
 C9 C10 H10 120.3 . . ?
 C11 C10 C9 119.5(3) . . ?
 C11 C10 H10 120.3 . . ?
 C10 C11 H11 119.6 . . ?
 C10 C11 C12 120.8(4) . . ?
 C12 C11 H11 119.6 . . ?
 C7 C12 C11 119.1(3) . . ?
 C7 C12 C14 121.0(3) . . ?
 C11 C12 C14 119.9(3) . . ?
 C8 C13 H13A 109.5 . . ?
 C8 C13 H13B 109.5 . . ?
 C8 C13 H13C 109.5 . . ?
 H13A C13 H13B 109.5 . . ?
 H13A C13 H13C 109.5 . . ?
 H13B C13 H13C 109.5 . . ?
 C12 C14 H14A 109.5 . . ?
 C12 C14 H14B 109.5 . . ?
 C12 C14 H14C 109.5 . . ?
 H14A C14 H14B 109.5 . . ?
 H14A C14 H14C 109.5 . . ?
 H14B C14 H14C 109.5 . . ?
 C16 C15 C6 120.6(2) . . ?
 C20 C15 C6 119.3(2) . . ?
 C20 C15 C16 119.9(2) . . ?
 C15 C16 C17 118.3(3) . . ?
 C15 C16 C21 121.3(3) . . ?
 C17 C16 C21 120.3(3) . . ?
 C16 C17 H17 119.2 . . ?
 C18 C17 C16 121.6(3) . . ?
 C18 C17 H17 119.2 . . ?
 C17 C18 H18 120.2 . . ?
 C17 C18 C19 119.7(3) . . ?
 C19 C18 H18 120.2 . . ?
 C18 C19 H19 119.8 . . ?
 C18 C19 C20 120.3(3) . . ?
 C20 C19 H19 119.8 . . ?
 C15 C20 C22 120.8(2) . . ?
 C19 C20 C15 120.1(2) . . ?
 C19 C20 C22 119.1(2) . . ?
 C16 C21 H21A 109.5 . . ?
 C16 C21 H21B 109.5 . . ?
 C16 C21 H21C 109.5 . . ?
 H21A C21 H21B 109.5 . . ?
 H21A C21 H21C 109.5 . . ?
 H21B C21 H21C 109.5 . . ?
 C20 C22 H22A 109.5 . . ?
 C20 C22 H22B 109.5 . . ?
 C20 C22 H22C 109.5 . . ?
 H22A C22 H22B 109.5 . . ?
 H22A C22 H22C 109.5 . . ?
 H22B C22 H22C 109.5 . . ?
 C23 O3 H2 121(2) . . ?
 C23 N1 H1A 119(2) . . ?
 C23 N1 C27 123.1(3) . . ?
 C27 N1 H1A 117(2) . . ?
 O3 C23 N1 121.1(2) . . ?
 O3 C23 C24 122.3(3) . . ?
 N1 C23 C24 116.6(3) . . ?
 C23 C24 H24 119.7 . . ?
 C25 C24 C23 120.5(3) . . ?
 C25 C24 H24 119.7 . . ?
 C24 C25 H25 119.7 . . ?
 C24 C25 C26 120.6(3) . . ?
 C26 C25 H25 119.7 . . ?
 C25 C26 H26 120.9 . . ?
 C27 C26 C25 118.2(3) . . ?
 C27 C26 H26 120.9 . . ?
 N1 C27 H27 119.6 . . ?
 C26 C27 N1 120.9(3) . . ?
 C26 C27 H27 119.6 . . ?

loop_
  _geom_torsion_atom_site_label_1
  _geom_torsion_atom_site_label_2
  _geom_torsion_atom_site_label_3
  _geom_torsion_atom_site_label_4
  _geom_torsion
  _geom_torsion_site_symmetry_1
  _geom_torsion_site_symmetry_2
  _geom_torsion_site_symmetry_3
  _geom_torsion_site_symmetry_4
  _geom_torsion_publ_flag
 P1 C1 C2 C3 -173.1(2) . . . . ?
 P1 C1 C2 C7 6.6(4) . . . . ?
 P1 C1 C6 C5 173.9(2) . . . . ?
 P1 C1 C6 C15 -6.0(3) . . . . ?
 O1 P1 C1 C2 -111.7(2) . . . . ?
 O1 P1 C1 C6 71.4(2) . . . . ?
 O2 P1 C1 C2 119.7(2) . . . . ?
 O2 P1 C1 C6 -57.1(2) . . . . ?
 C1 C2 C3 C4 -2.1(4) . . . . ?
 C1 C2 C7 C8 85.2(3) . . . . ?
 C1 C2 C7 C12 -95.2(3) . . . . ?
 C1 C6 C15 C16 -84.4(3) . . . . ?
 C1 C6 C15 C20 100.0(3) . . . . ?
 C2 C1 C6 C5 -2.9(4) . . . . ?
 C2 C1 C6 C15 177.2(2) . . . . ?
 C2 C3 C4 C5 -0.3(5) . . . . ?
 C2 C7 C8 C9 -179.5(2) . . . . ?
 C2 C7 C8 C13 0.2(4) . . . . ?
 C2 C7 C12 C11 -180.0(3) . . . . ?
 C2 C7 C12 C14 2.0(4) . . . . ?
 C3 C2 C7 C8 -95.1(3) . . . . ?
 C3 C2 C7 C12 84.5(3) . . . . ?
 C3 C4 C5 C6 1.1(5) . . . . ?
 C4 C5 C6 C1 0.5(4) . . . . ?
 C4 C5 C6 C15 -179.6(3) . . . . ?
 C5 C6 C15 C16 95.7(3) . . . . ?
 C5 C6 C15 C20 -80.0(3) . . . . ?
 C6 C1 C2 C3 3.7(4) . . . . ?
 C6 C1 C2 C7 -176.6(2) . . . . ?
 C6 C15 C16 C17 -178.5(3) . . . . ?
 C6 C15 C16 C21 0.8(4) . . . . ?
 C6 C15 C20 C19 179.7(3) . . . . ?
 C6 C15 C20 C22 0.7(4) . . . . ?
 C7 C2 C3 C4 178.2(3) . . . . ?
 C7 C8 C9 C10 -0.9(5) . . . . ?
 C8 C7 C12 C11 -0.4(4) . . . . ?
 C8 C7 C12 C14 -178.4(3) . . . . ?
 C8 C9 C10 C11 0.4(6) . . . . ?
 C9 C10 C11 C12 0.1(6) . . . . ?
 C10 C11 C12 C7 -0.1(5) . . . . ?
 C10 C11 C12 C14 177.9(4) . . . . ?
 C12 C7 C8 C9 0.9(4) . . . . ?
 C12 C7 C8 C13 -179.3(3) . . . . ?
 C13 C8 C9 C10 179.3(3) . . . . ?
 C15 C16 C17 C18 -0.3(5) . . . . ?
 C16 C15 C20 C19 4.1(4) . . . . ?
 C16 C15 C20 C22 -175.0(3) . . . . ?
 C16 C17 C18 C19 2.4(6) . . . . ?
 C17 C18 C19 C20 -1.2(5) . . . . ?
 C18 C19 C20 C15 -2.0(5) . . . . ?
 C18 C19 C20 C22 177.1(3) . . . . ?
 C20 C15 C16 C17 -2.9(4) . . . . ?
 C20 C15 C16 C21 176.4(3) . . . . ?
 C21 C16 C17 C18 -179.6(3) . . . . ?
 O3 C23 C24 C25 -179.5(3) . . . . ?
 N1 C23 C24 C25 1.2(4) . . . . ?
 C23 N1 C27 C26 1.3(5) . . . . ?
 C23 C24 C25 C26 0.0(5) . . . . ?
 C24 C25 C26 C27 -0.6(5) . . . . ?
 C25 C26 C27 N1 0.0(5) . . . . ?
 C27 N1 C23 O3 178.8(3) . . . . ?
 C27 N1 C23 C24 -1.9(4) . . . . ?

_shelx_res_file
;
TITL cm00316 in Fdd2
    cm00316.res
    created by SHELXL-2019/3 at 14:05:01 on 30-May-2025
CELL 0.71073 13.1751 86.9235 8.3448 90 90 90
ZERR 16 0.0003 0.002 0.0003 0 0 0
LATT -4
SYMM -X,-Y,+Z
SYMM 0.25+X,0.25-Y,0.25+Z
SYMM 0.25-X,0.25+Y,0.25+Z
SFAC C H N O P
UNIT 432 448 16 48 16

L.S. 10
PLAN  4
SIZE 0.25 0.28 0.34
TEMP -100(2)
CONF
BOND $H
htab
MORE -1
fmap 2
acta
REM <olex2.extras>
REM <HklSrc "%.\\cm00316.hkl">
REM </olex2.extras>

WGHT    0.063400   10.345000
FVAR       0.04008
P1    5    0.083003    0.063792    1.109736    11.00000    0.02779    0.02561 =
         0.03081   -0.00032   -0.00831    0.00318
H1    2    0.089549    0.072743    1.241733    11.00000    0.05575
O1    4    0.182751    0.062782    1.024567    11.00000    0.02093    0.02910 =
         0.05279    0.00388   -0.00709   -0.00080
O2    4    0.040316    0.048398    1.169967    11.00000    0.04008    0.03239 =
         0.03908    0.01037    0.00616    0.00613
H2    2    0.080554    0.039051    1.144567    11.00000    0.08999
C1    1   -0.014689    0.073054    0.992326    11.00000    0.02120    0.02497 =
         0.02830    0.00106   -0.00377    0.00072
C2    1   -0.052669    0.087562    1.037993    11.00000    0.02519    0.02468 =
         0.03389   -0.00026   -0.00258   -0.00015
C3    1   -0.135573    0.093793    0.956071    11.00000    0.03292    0.02684 =
         0.05068   -0.00196   -0.00915    0.00630
AFIX  43
H3    2   -0.162818    0.103411    0.988804    11.00000   -1.20000
AFIX   0
C4    1   -0.178507    0.086035    0.827094    11.00000    0.03175    0.03830 =
         0.04554    0.00132   -0.01603    0.00846
AFIX  43
H4    2   -0.235057    0.090323    0.772379    11.00000   -1.20000
AFIX   0
C5    1   -0.138639    0.072027    0.778453    11.00000    0.03001    0.03885 =
         0.03678   -0.00161   -0.01031    0.00229
AFIX  43
H5    2   -0.167464    0.066860    0.689058    11.00000   -1.20000
AFIX   0
C6    1   -0.056830    0.065434    0.859033    11.00000    0.02299    0.02695 =
         0.02789    0.00123   -0.00195   -0.00043
C7    1   -0.007503    0.096727    1.173406    11.00000    0.02832    0.02099 =
         0.04430   -0.00159   -0.01036    0.00207
C8    1    0.076333    0.106289    1.144081    11.00000    0.02865    0.02255 =
         0.07242    0.00200   -0.00722    0.00038
C9    1    0.116774    0.114541    1.272625    11.00000    0.03997    0.02402 =
         0.11730   -0.00927   -0.03211   -0.00133
AFIX  43
H9    2    0.174138    0.120945    1.255105    11.00000   -1.20000
AFIX   0
C10   1    0.075654    0.113646    1.424534    11.00000    0.07183    0.04172 =
         0.09069   -0.02758   -0.04203    0.00807
AFIX  43
H10   2    0.104210    0.119428    1.509976    11.00000   -1.20000
AFIX   0
C11   1   -0.007070    0.104307    1.451234    11.00000    0.08079    0.04611 =
         0.04880   -0.01887   -0.01940    0.01359
AFIX  43
H11   2   -0.035515    0.103689    1.555645    11.00000   -1.20000
AFIX   0
C12   1   -0.049823    0.095701    1.326160    11.00000    0.04713    0.03429 =
         0.04168   -0.00724   -0.00640    0.00284
C13   1    0.121821    0.107606    0.979441    11.00000    0.04390    0.04631 =
         0.09945    0.01188    0.01318   -0.00851
AFIX 137
H13A  2    0.177601    0.115062    0.981500    11.00000   -1.50000
H13B  2    0.069738    0.111068    0.903745    11.00000   -1.50000
H13C  2    0.147777    0.097548    0.945748    11.00000   -1.50000
AFIX   0
C14   1   -0.138317    0.085113    1.359261    11.00000    0.06536    0.06303 =
         0.04769   -0.00607    0.01199   -0.01092
AFIX 137
H14A  2   -0.189621    0.086374    1.275249    11.00000   -1.50000
H14B  2   -0.168119    0.087670    1.463513    11.00000   -1.50000
H14C  2   -0.114611    0.074427    1.360492    11.00000   -1.50000
AFIX   0
C15   1   -0.017912    0.050353    0.798226    11.00000    0.02021    0.03156 =
         0.02732   -0.00335   -0.00073    0.00070
C16   1    0.064627    0.049808    0.692509    11.00000    0.02587    0.04182 =
         0.03368   -0.00153    0.00577   -0.00313
C17   1    0.096652    0.035388    0.636074    11.00000    0.03193    0.05500 =
         0.04765   -0.01206    0.01630    0.00212
AFIX  43
H17   2    0.152327    0.034856    0.563943    11.00000   -1.20000
AFIX   0
C18   1    0.049364    0.022020    0.682704    11.00000    0.04090    0.04071 =
         0.04977   -0.01476    0.00930    0.00642
AFIX  43
H18   2    0.073881    0.012357    0.646218    11.00000   -1.20000
AFIX   0
C19   1   -0.034080    0.022709    0.782997    11.00000    0.04010    0.03176 =
         0.04254   -0.00536    0.00722   -0.00188
AFIX  43
H19   2   -0.067699    0.013502    0.813742    11.00000   -1.20000
AFIX   0
C20   1   -0.069000    0.036810    0.839041    11.00000    0.02853    0.03182 =
         0.03045   -0.00440    0.00339   -0.00053
C21   1    0.117807    0.064329    0.638035    11.00000    0.03903    0.05748 =
         0.05319    0.00483    0.01323   -0.01461
AFIX 137
H21A  2    0.069220    0.071009    0.582668    11.00000   -1.50000
H21B  2    0.173182    0.061644    0.564784    11.00000   -1.50000
H21C  2    0.145452    0.069737    0.731383    11.00000   -1.50000
AFIX   0
C22   1   -0.162939    0.037276    0.941561    11.00000    0.03709    0.03881 =
         0.05078   -0.00391    0.01925   -0.00514
AFIX 137
H22A  2   -0.181861    0.026782    0.972390    11.00000   -1.50000
H22B  2   -0.218597    0.041979    0.880982    11.00000   -1.50000
H22C  2   -0.149524    0.043371    1.038064    11.00000   -1.50000
AFIX   0
O3    4    0.130224    0.024084    1.130295    11.00000    0.05082    0.03172 =
         0.05563    0.00845    0.01277    0.00644
N1    3    0.259688    0.034383    0.980869    11.00000    0.03924    0.02926 =
         0.03937    0.00155   -0.00412    0.00440
H1A   2    0.234946    0.043734    0.993016    11.00000    0.03022
C23   1    0.207553    0.022170    1.040233    11.00000    0.04090    0.02816 =
         0.03488    0.00312   -0.00432    0.00426
C24   1    0.242642    0.007389    0.995552    11.00000    0.05960    0.02916 =
         0.04364   -0.00082   -0.00569    0.00700
AFIX  43
H24   2    0.207836   -0.001506    1.032360    11.00000   -1.20000
AFIX   0
C25   1    0.326299    0.005809    0.899761    11.00000    0.06552    0.04483 =
         0.03861   -0.00848   -0.01071    0.02357
AFIX  43
H25   2    0.349092   -0.004175    0.870640    11.00000   -1.20000
AFIX   0
C26   1    0.378580    0.018781    0.844312    11.00000    0.05270    0.06364 =
         0.04238   -0.00049    0.00129    0.01802
AFIX  43
H26   2    0.437088    0.017742    0.778662    11.00000   -1.20000
AFIX   0
C27   1    0.343431    0.032892    0.886868    11.00000    0.04282    0.05109 =
         0.04562    0.00487    0.00336    0.00311
AFIX  43
H27   2    0.377815    0.041840    0.850473    11.00000   -1.20000
AFIX   0
HKLF 4


REM  cm00316 in Fdd2
REM wR2 = 0.1309, GooF = S = 1.170, Restrained GooF = 1.170 for all data
REM R1 = 0.0473 for 6888 Fo > 4sig(Fo) and 0.0521 for all 7317 data
REM 305 parameters refined using 1 restraints

END

WGHT      0.0634     10.3450

REM Instructions for potential hydrogen bonds
HTAB O2 O3
HTAB O3 O1
HTAB O3 O2
HTAB N1 O1

REM Highest difference peak  0.362,  deepest hole -0.421,  1-sigma level  0.131
Q1    1   0.2272  0.0144  1.0159  11.00000  0.05    0.36
Q2    1   0.0435  0.1075  1.4129  11.00000  0.05    0.32
Q3    1   0.0850  0.1121  1.1987  11.00000  0.05    0.30
Q4    1   0.1578  0.1208  1.3533  11.00000  0.05    0.29
;
_shelx_res_checksum                31929
_shelx_hkl_file
;
   1   1   1  183.59    3.34
   1   1   1  184.69    3.34
   1   1   1  184.82    3.30
   1   1   1  179.85    3.30
  -1  -1  -1  180.73    3.98
  -1  -1  -1  179.41    3.82
   2   2   2  514.73   11.20
   2   2   2  501.10    9.39
   2   2   2  513.48    9.38
   2   2   2  511.62    9.28
   2   2   2  537.28    9.39
   2   2   2  512.49   10.74
   2   2   2  525.10    9.28
  -2  -2  -2  509.89    9.28
  -2  -2  -2  511.01    9.28
  -2  -2  -2  513.40    9.38
  -2  -2  -2  515.56    9.39
   3   3   3   89.87    1.69
   3   3   3   88.58    1.95
   3   3   3   91.74    1.70
   3   3   3   92.02    1.68
   3   3   3   90.82    1.68
   3   3   3   91.27    1.70
   3   3   3   89.83    2.04
   3   3   3   91.21    1.71
  -3  -3  -3   88.21    1.67
  -3  -3  -3   88.11    1.70
   4   4   4   61.61    1.21
   4   4   4   61.58    1.22
  -4  -4  -4   61.09    1.18
  -4  -4  -4   61.30    1.20
   5   5   5   20.59    0.51
   5   5   5   20.65    0.52
  -5  -5  -5   21.48    0.49
  -5  -5  -5   21.50    0.48
   6   6   6   11.17    0.38
   6   6   6   12.03    0.38
  -6  -6  -6   12.22    0.33
  -6  -6  -6   12.19    0.34
   7   7   7    0.99    0.18
   7   7   7    0.70    0.17
   8   8   8    3.50    0.28
   8   8   8    2.86    0.26
   9   9   9    0.70    0.22
   9   9   9    0.49    0.21
  10  10  10    0.99    0.26
  10  10  10    0.72    0.24
  11   9   9    1.15    0.25
  11   9   9    1.34    0.26
  10   8   8    0.36    0.20
  10   8   8    0.35    0.19
   9   7   7    2.00    0.22
   9   7   7    2.26    0.23
   8   6   6    3.11    0.23
   8   6   6    3.60    0.24
  -7  -5  -5    4.55    0.19
  -7  -5  -5    4.27    0.19
   7   5   5    4.18    0.23
   7   5   5    4.43    0.23
  -6  -4  -4   15.85    0.37
  -6  -4  -4   16.06    0.37
   6   4   4   15.94    0.40
   6   4   4   16.50    0.51
   6   4   4   15.50    0.41
   6   4   4   16.12    0.48
  -5  -3  -3   14.86    0.33
  -5  -3  -3   14.89    0.34
   5   3   3   14.71    0.43
   5   3   3   14.90    0.35
   5   3   3   15.50    0.36
   5   3   3   14.89    0.35
   5   3   3   15.21    0.45
   5   3   3   15.03    0.36
  -4  -2  -2   13.09    0.29
  -4  -2  -2   13.06    0.28
   4   2   2   13.28    0.30
   4   2   2   13.30    0.38
   4   2   2   13.93    0.30
   4   2   2   13.04    0.36
   4   2   2   13.38    0.30
   4   2   2   14.04    0.30
   4   2   2   13.44    0.30
   4   2   2   13.16    0.30
  -3  -1  -1   45.35    0.86
  -3  -1  -1   45.28    0.85
   3   1   1   46.58    0.86
   3   1   1   47.07    0.85
   3   1   1   45.81    0.86
   3   1   1   45.99    0.87
  -2   0   0   -0.24    0.02
  -2   0   0   -0.20    0.03
   1  -1  -1  181.03    3.28
   1  -1  -1  177.38    3.31
   1  -1  -1  184.55    3.28
   1  -1  -1  177.10    3.28
   1  -1  -1  182.21    3.31
   1  -1  -1  184.13    3.31
   0   2   2   13.34    0.28
   0   2   2   12.75    0.28
   0   2   2   13.12    0.28
   0   2   2   13.25    0.28
   0   2   2   13.14    0.29
   0   2   2   13.20    0.28
   0  -2  -2   13.42    0.29
   0  -2  -2   13.55    0.28
   0  -2  -2   13.36    0.29
   1   3   3    4.31    0.16
   1   3   3    4.14    0.16
  -1  -3  -3    4.31    0.15
  -1  -3  -3    4.05    0.15
   2   4   4   42.36    0.83
   2   4   4   42.48    0.84
  -2  -4  -4   38.94    0.82
  -2  -4  -4   39.34    0.81
   3   5   5   28.38    0.63
   3   5   5   28.26    0.64
  -3  -5  -5   28.46    0.61
  -3  -5  -5   27.81    0.61
   4   6   6    6.51    0.28
   4   6   6    7.15    0.28
  -4  -6  -6    6.71    0.25
  -4  -6  -6    6.95    0.24
   5   7   7    3.28    0.24
   5   7   7    3.39    0.23
  -5  -7  -7    3.53    0.20
  -5  -7  -7    3.63    0.21
   6   8   8    2.01    0.22
   6   8   8    2.00    0.22
   7   9   9    0.19    0.17
   7   9   9    0.19    0.17
   8  10  10    0.29    0.21
   8  10  10    0.34    0.21
  12   8   8    2.32    0.28
  12   8   8    2.19    0.28
  11   7   7    2.82    0.26
  11   7   7    2.59    0.25
  10   6   6    2.00    0.21
  10   6   6    1.81    0.21
   9   5   5    0.69    0.18
   9   5   5    0.55    0.14
   9   5   5    0.39    0.13
   9   5   5    0.60    0.17
   8   4   4    8.36    0.37
   8   4   4    8.37    0.29
   8   4   4    8.24    0.29
   8   4   4    8.50    0.29
   8   4   4    8.51    0.29
   8   4   4    8.28    0.35
   7   3   3    0.14    0.08
   7   3   3    0.28    0.09
   7   3   3    0.25    0.08
   7   3   3    0.33    0.12
   7   3   3    0.30    0.08
   7   3   3    0.22    0.11
   6   2   2    2.27    0.13
   6   2   2    2.66    0.14
   6   2   2    2.71    0.18
   6   2   2    2.39    0.14
   6   2   2    2.66    0.18
   6   2   2    2.89    0.14
   5   1   1   13.54    0.29
   5   1   1   13.56    0.28
   5   1   1   13.38    0.28
   5   1   1   13.35    0.28
  -4   0   0  206.31    3.89
  -4   0   0  200.19    3.79
   3  -1  -1   46.17    0.85
   3  -1  -1   45.69    0.84
   3  -1  -1   46.00    0.84
   3  -1  -1   45.71    0.85
  -2   2   2  506.02    9.26
  -2   2   2  511.62    9.16
  -2   2   2  519.37    9.26
  -2   2   2  509.33    9.16
   2  -2  -2  499.41    9.16
   2  -2  -2  516.91    9.26
   2  -2  -2  502.23    9.26
   2  -2  -2  505.76    9.16
  -1   3   3    4.18    0.15
  -1   3   3    4.40    0.15
   1  -3  -3    4.15    0.16
   1  -3  -3    3.87    0.14
   1  -3  -3    4.24    0.16
   1  -3  -3    3.88    0.14
   0   4   4   17.44    0.40
   0   4   4   17.32    0.40
   0  -4  -4   17.24    0.39
   0  -4  -4   16.69    0.39
   1   5   5    2.30    0.16
   1   5   5    2.16    0.15
  -1  -5  -5    2.28    0.14
  -1  -5  -5    2.21    0.13
   2   6   6    3.84    0.21
   2   6   6    3.52    0.20
  -2  -6  -6    3.02    0.17
  -2  -6  -6    3.12    0.18
   3   7   7    5.65    0.27
   3   7   7    5.50    0.27
  -3  -7  -7    6.17    0.24
  -3  -7  -7    6.24    0.25
   4   8   8    0.58    0.16
   4   8   8    0.55    0.16
  -4  -8  -8    0.61    0.14
  -4  -8  -8    0.70    0.14
   5   9   9    0.29    0.16
   5   9   9    0.64    0.18
   6  10  10    0.43    0.20
   6  10  10    0.33    0.19
   7  11  11    0.00    0.21
   7  11  11    0.12    0.22
  13   7   7    0.44    0.21
  13   7   7    0.72    0.22
  12   6   6    1.82    0.22
  12   6   6    1.80    0.22
  11   5   5    1.04    0.21
  11   5   5    1.26    0.18
  11   5   5    1.41    0.18
  11   5   5    1.38    0.23
  10   4   4    2.07    0.17
  10   4   4    1.86    0.22
  10   4   4    1.89    0.17
  10   4   4    2.11    0.25
  -9  -3  -3   15.25    0.31
   9   3   3   14.36    0.37
   9   3   3   14.37    0.37
   9   3   3   14.89    0.38
   9   3   3   15.36    0.50
   9   3   3   14.68    0.38
   9   3   3   14.85    0.48
   8   2   2    3.26    0.15
   8   2   2    3.14    0.21
   8   2   2    3.27    0.14
   8   2   2    3.14    0.14
   8   2   2    3.10    0.15
   8   2   2    2.81    0.22
   7   1   1    4.62    0.14
   7   1   1    4.54    0.23
   7   1   1    4.42    0.14
   7   1   1    4.72    0.15
   7   1   1    4.79    0.15
  -6   0   0    0.03    0.05
  -6   0   0   -0.08    0.05
   6   0   0    0.05    0.03
   6   0   0   -0.02    0.03
  -5   1   1   12.94    0.31
  -5   1   1   12.57    0.30
  -4   2   2   12.87    0.25
  -4   2   2   12.90    0.25
  -4   2   2   12.83    0.25
  -4   2   2   12.92    0.25
   4  -2  -2   12.53    0.27
   4  -2  -2   12.94    0.27
   4  -2  -2   12.48    0.27
   4  -2  -2   12.72    0.27
  -3   3   3   90.07    1.64
  -3   3   3   89.31    1.62
   3  -3  -3   88.61    1.65
   3  -3  -3   84.71    1.63
   3  -3  -3   86.89    1.63
   3  -3  -3   86.20    1.65
  -2   4   4   40.85    0.79
  -2   4   4   40.99    0.80
   2  -4  -4   39.96    0.79
   2  -4  -4   38.70    0.80
   2  -4  -4   39.83    0.81
   2  -4  -4   39.47    0.80
  -1   5   5    2.45    0.14
  -1   5   5    2.07    0.14
   1  -5  -5    2.23    0.14
   1  -5  -5    2.06    0.15
   0   6   6   14.72    0.39
   0   6   6   14.66    0.39
   0  -6  -6   14.27    0.38
   0  -6  -6   13.87    0.37
   1   7   7    0.18    0.12
   1   7   7    0.36    0.13
  -1  -7  -7    0.21    0.11
  -1  -7  -7    0.31    0.11
   2   8   8    0.51    0.15
   2   8   8    0.72    0.15
  -2  -8  -8    0.68    0.14
  -2  -8  -8    0.81    0.14
   3   9   9    0.08    0.15
   3   9   9    0.10    0.15
  -3  -9  -9    0.16    0.14
  -3  -9  -9   -0.06    0.13
   4  10  10    0.42    0.19
   4  10  10    0.48    0.19
   5  11  11    0.21    0.21
   5  11  11    0.20    0.21
  15   7   7    0.10    0.23
  15   7   7    0.53    0.23
  14   6   6    1.50    0.23
  14   6   6    0.95    0.21
  13   5   5    3.10    0.25
  13   5   5    2.44    0.23
  12   4   4    2.07    0.19
  12   4   4    2.23    0.20
  12   4   4    2.45    0.27
  12   4   4    2.31    0.29
  11   3   3    8.11    0.27
  11   3   3    6.95    0.37
  11   3   3    7.75    0.27
  11   3   3    8.15    0.37
  10   2   2    8.14    0.24
  10   2   2    8.28    0.36
  10   2   2    7.97    0.25
  10   2   2    8.31    0.24
  10   2   2    8.00    0.34
  10   2   2    8.59    0.25
   9   1   1    9.81    0.24
   9   1   1    9.63    0.35
   9   1   1   10.08    0.37
   9   1   1    9.71    0.24
   9   1   1   10.19    0.25
   9   1   1   10.13    0.25
   8   0   0    7.78    0.19
   8   0   0    8.62    0.19
   8   0   0    8.59    0.31
   8   0   0    7.94    0.19
  -7   1   1    4.56    0.19
  -7   1   1    4.84    0.20
  -5   3   3   14.98    0.30
  -5   3   3   14.74    0.30
   5  -3  -3   14.88    0.33
   5  -3  -3   14.76    0.32
   5  -3  -3   14.52    0.32
   5  -3  -3   14.64    0.33
  -4   4   4   62.36    1.19
  -4   4   4   61.84    1.20
   4  -4  -4   63.88    1.22
   4  -4  -4   62.97    1.22
   4  -4  -4   62.39    1.21
   4  -4  -4   63.41    1.20
  -3   5   5   27.60    0.58
  -3   5   5   27.66    0.57
   3  -5  -5   26.82    0.59
   3  -5  -5   26.15    0.58
  -2   6   6    3.26    0.17
  -2   6   6    3.54    0.17
   2  -6  -6    3.18    0.18
   2  -6  -6    3.27    0.18
  -1   7   7    0.57    0.12
  -1   7   7    0.18    0.10
   1  -7  -7    0.34    0.11
   1  -7  -7    0.28    0.11
   0   8   8    5.05    0.25
   0   8   8    5.19    0.25
   0  -8  -8    4.93    0.24
   0  -8  -8    5.25    0.24
   1   9   9    0.53    0.16
   1   9   9    0.60    0.16
  -1  -9  -9    0.62    0.15
  -1  -9  -9    0.79    0.15
   2  10  10    2.51    0.26
   2  10  10    2.62    0.25
  -2 -10 -10    2.32    0.24
  -2 -10 -10    2.70    0.24
  16   6   6    1.01    0.24
  16   6   6    0.66    0.23
  15   5   5    3.17    0.27
  15   5   5    2.53    0.25
  14   4   4   11.55    0.39
  14   4   4   11.90    0.50
  14   4   4   11.75    0.39
  14   4   4   12.04    0.53
  13   3   3    1.21    0.17
  13   3   3    1.45    0.24
  13   3   3    1.58    0.24
  13   3   3    1.40    0.17
  12   2   2    4.87    0.30
  12   2   2    4.66    0.21
  12   2   2    4.82    0.31
  12   2   2    4.91    0.21
  11   1   1    2.69    0.15
  11   1   1    2.96    0.15
  11   1   1    2.83    0.15
  11   1   1    3.09    0.25
  11   1   1    2.95    0.23
  11   1   1    2.80    0.14
  10   0   0    0.30    0.06
  10   0   0    0.21    0.06
  10   0   0    0.37    0.07
  10   0   0    0.23    0.07
  10   0   0    0.14    0.12
  -9   1   1   10.03    0.31
  -9   1   1   10.29    0.31
   9  -1  -1    9.73    0.21
   9  -1  -1   10.01    0.22
  -8   2   2    3.13    0.16
  -8   2   2    3.03    0.16
   8  -2  -2    2.95    0.11
   8  -2  -2    3.07    0.11
   8  -2  -2    3.08    0.11
   8  -2  -2    3.01    0.11
  -7   3   3    0.48    0.09
  -7   3   3    0.61    0.09
   7  -3  -3    0.34    0.06
   7  -3  -3    0.25    0.06
   7  -3  -3    0.34    0.06
   7  -3  -3    0.32    0.06
   6  -4  -4   14.62    0.36
   6  -4  -4   14.85    0.36
   6  -4  -4   15.57    0.35
   6  -4  -4   15.80    0.36
  -5   5   5   20.17    0.45
  -5   5   5   20.02    0.45
   5  -5  -5   20.61    0.50
   5  -5  -5   21.62    0.47
   5  -5  -5   21.11    0.50
   5  -5  -5   21.12    0.48
  -4   6   6    6.71    0.22
  -4   6   6    6.27    0.23
  -3   7   7    5.85    0.23
  -3   7   7    5.99    0.24
   3  -7  -7    6.00    0.24
   3  -7  -7    5.83    0.25
  -2   8   8    0.63    0.13
   2  -8  -8    0.40    0.13
   2  -8  -8    0.63    0.13
   1  -9  -9    0.78    0.15
   1  -9  -9    0.72    0.15
   0 -10 -10    2.27    0.23
   0 -10 -10    2.44    0.23
  -1 -11 -11    1.02    0.21
  -1 -11 -11    1.06    0.21
  17   5   5    1.29    0.24
  17   5   5    1.19    0.24
  16   4   4    0.34    0.24
  16   4   4    0.43    0.18
  16   4   4    0.07    0.24
  16   4   4    0.45    0.18
  15   3   3    2.81    0.22
  15   3   3    3.26    0.35
  15   3   3    2.87    0.22
  15   3   3    3.58    0.34
  14   2   2    0.28    0.18
  14   2   2    0.41    0.20
  14   2   2    0.10    0.12
  14   2   2    0.32    0.13
  13   1   1    0.75    0.18
  13   1   1    0.63    0.11
  13   1   1    1.02    0.20
  13   1   1    0.87    0.12
  12   0   0    3.44    0.15
  12   0   0    3.43    0.15
  12   0   0    3.97    0.26
  12   0   0    3.77    0.27
 -11   1   1    3.00    0.21
 -11   1   1    2.92    0.19
  11  -1  -1    2.71    0.23
  11  -1  -1    2.66    0.12
  11  -1  -1    2.79    0.12
  11  -1  -1    2.51    0.12
  11  -1  -1    2.64    0.11
 -10   2   2    8.97    0.31
 -10   2   2    8.88    0.30
  10  -2  -2    9.24    0.22
  10  -2  -2    8.95    0.22
  10  -2  -2    9.19    0.22
  10  -2  -2    9.52    0.22
  -9   3   3   14.55    0.41
  -9   3   3   14.44    0.42
   9  -3  -3   15.14    0.33
   9  -3  -3   15.47    0.34
   9  -3  -3   14.78    0.34
   9  -3  -3   14.73    0.33
   8  -4  -4    8.24    0.23
   8  -4  -4    7.79    0.24
   8  -4  -4    8.54    0.24
   8  -4  -4    8.00    0.25
   7  -5  -5    4.66    0.20
   7  -5  -5    4.42    0.19
   6  -6  -6   11.31    0.33
   6  -6  -6   11.81    0.33
   5  -7  -7    3.50    0.20
   5  -7  -7    3.58    0.21
   4  -8  -8    0.44    0.14
   4  -8  -8    0.80    0.15
   3  -9  -9    0.31    0.14
   3  -9  -9    0.05    0.13
   2 -10 -10    2.38    0.23
   2 -10 -10    2.32    0.23
   1 -11 -11    0.86    0.20
   1 -11 -11    0.61    0.19
  17   3   3    1.16    0.19
  17   3   3    0.69    0.27
  17   3   3    1.08    0.19
  17   3   3    1.02    0.29
  16   2   2    0.70    0.24
  16   2   2    0.17    0.14
  16   2   2    0.41    0.21
  16   2   2    0.36    0.15
  15   1   1    0.45    0.13
  15   1   1    0.68    0.20
  15   1   1    0.92    0.22
  15   1   1    0.59    0.13
  14   0   0   -0.04    0.09
  14   0   0    0.10    0.09
  14   0   0    0.10    0.15
  14   0   0   -0.02    0.16
  13  -1  -1    0.65    0.09
  13  -1  -1    1.02    0.19
  13  -1  -1    0.96    0.17
  13  -1  -1    0.76    0.09
 -12   2   2    4.72    0.25
 -12   2   2    4.94    0.26
  12  -2  -2    5.29    0.16
  12  -2  -2    5.09    0.17
  12  -2  -2    5.88    0.30
 -11   3   3    7.77    0.32
 -11   3   3    8.08    0.32
  11  -3  -3    8.23    0.23
  11  -3  -3    8.06    0.22
 -10   4   4    2.11    0.19
 -10   4   4    2.16    0.19
  10  -4  -4    2.26    0.14
  10  -4  -4    2.36    0.14
   9  -5  -5    0.60    0.11
   9  -5  -5    0.74    0.11
   8  -6  -6    3.91    0.20
   8  -6  -6    3.76    0.19
   7  -7  -7    1.32    0.15
   7  -7  -7    1.19    0.14
   6  -8  -8    2.11    0.19
   6  -8  -8    2.10    0.19
   5  -9  -9    0.47    0.15
   5  -9  -9    0.41    0.15
   4 -10 -10    0.42    0.18
   4 -10 -10    0.42    0.18
   3 -11 -11    0.66    0.19
   3 -11 -11    0.32    0.18
  18   2   2    0.12    0.27
  18   2   2    0.10    0.26
  18   2   2    0.26    0.17
  18   2   2    0.22    0.17
  17   1   1    0.60    0.25
  17   1   1    0.72    0.15
  17   1   1    0.75    0.15
  17   1   1    0.77    0.25
  16   0   0    4.43    0.20
  16   0   0    3.80    0.20
  16   0   0    4.88    0.36
  16   0   0    4.82    0.34
  15  -1  -1    0.72    0.19
  15  -1  -1    0.55    0.11
  15  -1  -1    0.42    0.11
  15  -1  -1    0.69    0.21
 -14   2   2    0.14    0.14
 -14   2   2    0.32    0.14
  14  -2  -2    0.30    0.17
  14  -2  -2    0.43    0.09
  14  -2  -2    0.49    0.16
  14  -2  -2    0.32    0.09
 -13   3   3    1.65    0.20
 -13   3   3    1.81    0.20
  13  -3  -3    2.06    0.14
  13  -3  -3    2.16    0.22
  13  -3  -3    1.93    0.13
 -12   4   4    2.10    0.21
 -12   4   4    2.29    0.21
  12  -4  -4    2.29    0.15
  12  -4  -4    2.30    0.15
 -11   5   5    1.37    0.18
 -11   5   5    1.34    0.18
  11  -5  -5    1.32    0.13
  11  -5  -5    1.21    0.12
 -10   6   6    2.04    0.21
 -10   6   6    1.98    0.20
  10  -6  -6    1.56    0.16
  10  -6  -6    1.59    0.16
   9  -7  -7    2.51    0.19
   9  -7  -7    2.35    0.19
   8  -8  -8    2.75    0.21
   8  -8  -8    3.06    0.21
   7  -9  -9    0.20    0.15
   7  -9  -9    0.12    0.15
   6 -10 -10    0.07    0.17
   6 -10 -10    0.22    0.17
   5 -11 -11    0.10    0.17
   5 -11 -11    0.29    0.18
  18   0   0   -0.06    0.13
  18   0   0    0.01    0.24
  18   0   0    0.04    0.23
  18   0   0    0.03    0.13
  17  -1  -1    0.86    0.25
  17  -1  -1    0.81    0.24
  16  -2  -2    0.72    0.21
  16  -2  -2    0.50    0.21
 -15   3   3    2.73    0.25
 -15   3   3    3.62    0.27
  15  -3  -3    3.01    0.17
  15  -3  -3    3.11    0.17
 -14   4   4   11.68    0.45
 -14   4   4   11.19    0.43
  14  -4  -4   12.29    0.32
  14  -4  -4   11.71    0.32
 -13   5   5    2.99    0.27
 -13   5   5    3.51    0.28
  13  -5  -5    2.77    0.18
  13  -5  -5    3.24    0.19
 -12   6   6    1.92    0.22
 -12   6   6    2.29    0.24
  12  -6  -6    1.47    0.17
  12  -6  -6    1.95    0.17
 -11   7   7    2.92    0.25
 -11   7   7    2.99    0.27
  11  -7  -7    2.53    0.20
  11  -7  -7    2.77    0.20
  10  -8  -8    0.44    0.15
  10  -8  -8    0.36    0.15
   9  -9  -9    0.65    0.17
   9  -9  -9    0.74    0.18
   8 -10 -10    0.26    0.18
   8 -10 -10    0.13    0.17
 -16   4   4    0.38    0.19
 -16   4   4    0.30    0.19
  16  -4  -4    0.39    0.13
  16  -4  -4    0.13    0.12
 -15   5   5    3.46    0.31
 -15   5   5    2.85    0.28
  15  -5  -5    2.84    0.20
  15  -5  -5    3.13    0.21
 -14   6   6    1.01    0.23
 -14   6   6    1.17    0.23
  14  -6  -6    1.08    0.16
  14  -6  -6    0.93    0.16
 -13   7   7    0.63    0.20
 -13   7   7    0.57    0.20
  13  -7  -7    0.62    0.16
  13  -7  -7    0.24    0.15
 -12   8   8    1.92    0.28
 -12   8   8    2.06    0.27
  12  -8  -8    2.41    0.22
  12  -8  -8    2.12    0.22
 -11   9   9    2.35    0.29
 -11   9   9    2.26    0.27
  11  -9  -9    1.59    0.22
  11  -9  -9    1.62    0.22
 -17   5   5    0.99    0.25
 -17   5   5    1.15    0.25
  17  -5  -5    1.28    0.17
  17  -5  -5    1.25    0.17
 -16   6   6    1.31    0.27
 -16   6   6    0.76    0.24
  16  -6  -6    1.21    0.18
  16  -6  -6    0.87    0.18
 -15   7   7    0.58    0.24
 -15   7   7    0.66    0.25
  15  -7  -7    0.27    0.17
  15  -7  -7    0.27    0.17
 -14   8   8    0.64    0.24
 -14   8   8    1.04    0.26
  14  -8  -8    0.67    0.19
  14  -6  -8    0.70    0.19
 -14   6   8    0.77    0.24
 -14   6   8    0.84    0.25
  15  -5  -7    0.50    0.17
  15  -5  -7    0.35    0.17
 -15   5   7    0.68    0.25
 -15   5   7    0.33    0.23
  16  -4  -6    1.00    0.19
  16  -4  -6    1.18    0.19
 -16   4   6    1.61    0.27
 -16   4   6    1.08    0.27
  17  -3  -5    0.62    0.16
  17  -3  -5    0.61    0.16
 -17   3   5    0.55    0.23
 -17   3   5    0.51    0.23
  11  -7  -9    2.22    0.23
  11  -7  -9    2.01    0.23
 -11   7   9    2.45    0.28
 -11   7   9    2.18    0.27
  12  -6  -8    1.21    0.19
  12  -6  -8    1.00    0.18
 -12   6   8    0.71    0.22
 -12   6   8    1.10    0.23
  13  -5  -7    0.47    0.16
  13  -5  -7    0.23    0.15
 -13   5   7    0.09    0.19
 -13   5   7    0.54    0.19
  14  -4  -6    1.01    0.16
  14  -4  -6    0.72    0.15
 -14   4   6    0.53    0.21
 -14   4   6    0.63    0.21
  15  -3  -5    5.72    0.25
  15  -3  -5    5.56    0.25
 -15   3   5    5.33    0.35
 -15   3   5    5.63    0.34
  16  -2  -4    3.46    0.20
  16  -2  -4    3.03    0.20
 -16   2   4    3.14    0.28
 -16   2   4    2.99    0.29
  17  -1  -3    0.98    0.14
  17  -1  -3    0.58    0.13
   7  -9 -11    0.42    0.20
   8  -8 -10    0.13    0.18
   8  -8 -10    0.55    0.19
   9  -7  -9    0.62    0.17
   9  -7  -9    0.78    0.17
  10  -6  -8    1.05    0.17
  10  -6  -8    1.13    0.18
  11  -5  -7    1.00    0.16
  11  -5  -7    1.35    0.16
 -11   5   7    0.95    0.19
 -11   5   7    1.26    0.21
  12  -4  -6    0.72    0.14
  12  -4  -6    0.48    0.13
 -12   4   6    0.79    0.18
 -12   4   6    0.78    0.19
  13  -3  -5    0.84    0.13
  13  -3  -5    0.94    0.14
 -13   3   5    1.29    0.21
 -13   3   5    0.90    0.19
  14  -2  -4    1.12    0.13
  14  -2  -4    1.22    0.13
 -14   2   4    0.93    0.21
 -14   2   4    1.46    0.21
  15  -1  -3    1.23    0.13
  15  -1  -3    1.05    0.12
 -15   1   3    1.08    0.20
 -15   1   3    0.94    0.19
  16   0  -2    0.29    0.19
  16   0  -2   -0.02    0.11
  16   0  -2   -0.03    0.10
  16   0  -2    0.30    0.20
  17   1  -1    0.79    0.23
  17   1  -1    0.65    0.24
  18   2   0    0.20    0.26
  18   2   0    0.23    0.25
  18   2   0    0.48    0.14
  18   2   0    0.27    0.14
   5  -9 -11    0.43    0.19
   5  -9 -11    0.91    0.20
   6  -8 -10    0.23    0.17
   6  -8 -10    0.60    0.18
   7  -7  -9    1.21    0.19
   7  -7  -9    1.18    0.19
   8  -6  -8    1.98    0.19
   8  -6  -8    1.65    0.19
   9  -5  -7    5.56    0.25
   9  -5  -7    5.91    0.25
  10  -4  -6    0.72    0.13
  10  -4  -6    1.02    0.14
 -10   4   6    0.93    0.16
 -10   4   6    0.94    0.17
  11  -3  -5    2.19    0.16
  11  -3  -5    2.16    0.16
 -11   3   5    2.60    0.22
 -11   3   5    2.58    0.22
  12  -2  -4    4.23    0.27
  12  -2  -4    3.99    0.18
  12  -2  -4    3.86    0.18
 -12   2   4    3.96    0.25
 -12   2   4    3.47    0.24
  13  -1  -3    9.45    0.38
  13  -1  -3    8.77    0.25
  13  -1  -3    8.26    0.24
 -13   1   3    8.35    0.34
 -13   1   3    8.05    0.35
  14   0  -2    1.29    0.11
  14   0  -2    1.22    0.19
  14   0  -2    1.50    0.22
  14   0  -2    1.28    0.11
 -14   0   2    1.01    0.18
 -14   0   2    1.05    0.18
  15   1  -1    0.74    0.21
  15   1  -1    0.51    0.11
  15   1  -1    0.60    0.19
  15   1  -1    0.88    0.12
  16   2   0    0.26    0.12
  16   2   0    0.22    0.20
  16   2   0    0.06    0.12
  16   2   0    0.15    0.19
  17   3   1    1.74    0.29
  17   3   1    1.89    0.18
  17   3   1    1.77    0.18
  17   3   1    1.85    0.31
  18   4   2   -0.63    0.24
  18   4   2    0.20    0.17
  18   4   2   -0.02    0.16
  18   4   2   -0.45    0.25
   3  -9 -11    0.48    0.19
   3  -9 -11    0.91    0.20
   4  -8 -10    0.20    0.17
   4  -8 -10    0.28    0.18
   5  -7  -9    0.65    0.16
   5  -7  -9    0.58    0.16
   6  -6  -8    1.35    0.17
   6  -6  -8    1.70    0.18
   7  -5  -7    7.84    0.29
   7  -5  -7    7.64    0.28
   8  -4  -6   14.54    0.39
   8  -4  -6   13.95    0.38
   9  -3  -5    3.29    0.17
   9  -3  -5    3.37    0.17
  -9   3   5    3.63    0.22
  -9   3   5    3.29    0.22
  10  -2  -4    4.30    0.17
  10  -2  -4    4.02    0.17
 -10   2   4    4.19    0.23
 -10   2   4    3.87    0.23
  11  -1  -3    2.98    0.15
  11  -1  -3    3.04    0.14
  11  -1  -3    3.47    0.23
 -11   1   3    3.24    0.23
 -11   1   3    3.17    0.23
  12   0  -2    0.33    0.14
  12   0  -2    0.23    0.07
  12   0  -2    0.23    0.07
 -12   0   2    0.23    0.12
 -12   0   2    0.15    0.12
  13   1  -1    1.07    0.17
  13   1  -1    0.81    0.17
  13   1  -1    0.78    0.09
  13   1  -1    0.77    0.09
  14   2   0    0.41    0.17
  14   2   0   -0.08    0.09
  14   2   0    0.04    0.09
  14   2   0   -0.02    0.15
  15   3   1    2.23    0.17
  15   3   1    2.10    0.26
  15   3   1    2.35    0.17
  15   3   1    2.48    0.29
  16   4   2    1.33    0.26
  16   4   2    1.72    0.29
  16   4   2    1.57    0.18
  16   4   2    1.60    0.18
  17   5   3    0.29    0.26
  17   5   3    0.51    0.27
  17   5   3    1.13    0.20
  17   5   3    0.97    0.19
   1  -9 -11    0.80    0.20
   1  -9 -11    0.76    0.20
   2  -8 -10    1.89    0.21
   2  -8 -10    1.78    0.21
   3  -7  -9    0.56    0.16
   3  -7  -9    0.39    0.14
   4  -6  -8    0.83    0.15
   4  -6  -8    0.44    0.14
   5  -5  -7    4.18    0.21
   5  -5  -7    4.03    0.22
   6  -4  -6   11.84    0.33
   6  -4  -6   11.35    0.33
   7  -3  -5    9.02    0.28
   7  -3  -5    9.46    0.28
   8  -2  -4    8.56    0.24
   8  -2  -4    8.05    0.25
   8  -2  -4    8.48    0.24
   8  -2  -4    7.89    0.25
  -8   2   4    8.69    0.30
  -8   2   4    8.36    0.29
   9  -1  -3    7.95    0.21
   9  -1  -3    7.91    0.22
   9  -1  -3    7.66    0.21
   9  -1  -3    8.00    0.21
  -9   1   3    7.15    0.28
  -9   1   3    7.43    0.27
  10   0  -2   19.51    0.40
  10   0  -2   19.73    0.55
  10   0  -2   19.42    0.40
  10   0  -2   18.72    0.40
  10   0  -2   19.44    0.40
 -10   0   2   19.29    0.51
 -10   0   2   19.61    0.50
  11   1  -1    2.51    0.13
  11   1  -1    2.50    0.12
  11   1  -1    2.94    0.12
  11   1  -1    3.06    0.24
  11   1  -1    2.72    0.13
 -11  -1   1    2.76    0.19
 -11  -1   1    2.75    0.20
  12   2   0    2.98    0.25
  12   2   0    2.46    0.14
  12   2   0    3.12    0.24
  12   2   0    2.30    0.14
  13   3   1    1.24    0.13
  13   3   1    1.46    0.22
  13   3   1    1.37    0.13
  13   3   1    1.17    0.20
  14   4   2    0.58    0.13
  14   4   2    0.27    0.18
  14   4   2    0.18    0.19
  14   4   2    0.59    0.13
  15   5   3    1.48    0.26
  15   5   3    1.38    0.19
  15   5   3    1.81    0.19
  15   5   3    1.80    0.30
  16   6   4    0.29    0.18
  16   6   4    0.30    0.18
  17   7   5    2.23    0.27
  17   7   5    2.12    0.27
  -1  -9 -11    0.85    0.21
  -1  -9 -11    0.75    0.20
   0  -8 -10    0.20    0.15
   0  -8 -10    0.05    0.14
   1  -7  -9    1.94    0.20
   1  -7  -9    2.42    0.21
   2  -6  -8    1.48    0.16
   2  -6  -8    1.36    0.17
  -2   6   8    1.35    0.16
   3  -5  -7   10.06    0.32
   3  -5  -7   10.11    0.32
  -3   5   7   10.06    0.31
  -3   5   7    9.67    0.31
   4  -4  -6   27.10    0.60
   4  -4  -6   26.45    0.60
  -4   4   6   26.65    0.58
  -4   4   6   26.36    0.58
   5  -3  -5   42.98    0.91
   5  -3  -5   45.51    0.89
   5  -3  -5   45.51    0.91
   5  -3  -5   43.36    0.92
  -5   3   5   44.15    0.88
  -5   3   5   44.44    0.87
   6  -2  -4    8.50    0.24
   6  -2  -4    8.30    0.24
   6  -2  -4    8.49    0.23
   6  -2  -4    7.77    0.24
  -6   2   4    8.51    0.20
   7  -1  -3    5.39    0.17
   7  -1  -3    5.54    0.17
   7  -1  -3    5.56    0.17
   7  -1  -3    5.68    0.17
  -7   1   3    5.76    0.21
  -7   1   3    5.82    0.22
   8   0  -2    0.06    0.05
   8   0  -2    0.05    0.05
   8   0  -2    0.05    0.05
   8   0  -2    0.09    0.05
  -8   0   2    0.12    0.08
  -8   0   2    0.02    0.07
   9   1  -1   10.22    0.35
   9   1  -1    9.81    0.22
   9   1  -1    9.98    0.22
   9   1  -1    9.86    0.22
   9   1  -1    9.87    0.22
  -9  -1   1    9.72    0.30
  -9  -1   1    9.99    0.31
  10   2   0   12.40    0.28
  10   2   0   12.34    0.43
  10   2   0   12.92    0.29
  10   2   0   12.54    0.28
  10   2   0   12.81    0.29
  11   3   1    0.42    0.08
  11   3   1    0.35    0.16
  11   3   1    0.51    0.15
  11   3   1    0.34    0.08
  11   3   1    0.59    0.10
  11   3   1    0.51    0.10
  12   4   2    5.10    0.22
  12   4   2    5.80    0.32
  12   4   2    5.33    0.33
  12   4   2    5.47    0.22
  13   5   3    3.86    0.31
  13   5   3    4.14    0.23
  13   5   3    4.15    0.33
  13   5   3    4.23    0.23
  14   6   4    2.15    0.29
  14   6   4    2.47    0.29
  14   6   4    2.82    0.23
  14   6   4    2.10    0.21
  15   7   5    1.47    0.22
  15   7   5    1.39    0.22
  16   8   6    0.57    0.23
  16   8   6    0.48    0.22
  -2  -8 -10    1.84    0.22
  -2  -8 -10    1.94    0.22
   2   8  10    1.66    0.22
   2   8  10    1.65    0.22
  -1  -7  -9    2.13    0.20
  -1  -7  -9    2.10    0.21
   1   7   9    2.23    0.22
   1   7   9    2.22    0.21
   0  -6  -8    0.43    0.13
   0  -6  -8    0.28    0.12
   0   6   8    0.18    0.12
   0   6   8    0.20    0.12
   1  -5  -7    2.15    0.17
   1  -5  -7    2.53    0.18
  -1   5   7    2.18    0.17
  -1   5   7    2.10    0.17
   2  -4  -6    0.95    0.12
  -2   4   6    0.72    0.11
  -2   4   6    0.69    0.11
   3  -3  -5   27.54    0.59
   3  -3  -5   27.06    0.58
  -3   3   5   26.36    0.58
  -3   3   5   27.15    0.57
   4  -2  -4   84.12    1.64
   4  -2  -4   89.58    1.63
   4  -2  -4   84.78    1.65
   4  -2  -4   88.55    1.65
  -4   2   4   85.68    1.61
  -4   2   4   87.48    1.63
   5  -1  -3    4.21    0.15
   5  -1  -3    4.67    0.15
   5  -1  -3    4.32    0.15
   5  -1  -3    4.46    0.15
  -5   1   3    4.12    0.12
  -5   1   3    3.93    0.12
   6   0  -2  111.15    2.05
   6   0  -2  110.75    2.03
   6   0  -2  112.89    2.05
   6   0  -2  111.21    2.03
  -6   0   2  109.08    2.13
  -6   0   2  111.09    2.19
   7   1  -1    5.00    0.13
   7   1  -1    4.94    0.13
   7   1  -1    5.01    0.13
   7   1  -1    4.97    0.12
  -7  -1   1    5.25    0.20
  -7  -1   1    5.19    0.19
   8   2   0  134.34    2.44
   8   2   0  132.51    2.44
   8   2   0  137.50    3.01
   8   2   0  132.92    2.47
   8   2   0  133.12    2.46
   9   3   1    4.31    0.16
   9   3   1    4.16    0.15
   9   3   1    4.25    0.16
   9   3   1    4.04    0.15
   9   3   1    3.78    0.24
   9   3   1    3.91    0.25
  10   4   2    0.51    0.14
  10   4   2    0.49    0.09
  10   4   2    0.44    0.15
  10   4   2    0.28    0.10
  10   4   2    0.28    0.10
  10   4   2    0.16    0.09
  11   5   3    2.67    0.18
  11   5   3    2.61    0.24
  11   5   3    2.74    0.26
  11   5   3    2.66    0.19
  12   6   4    0.96    0.16
  12   6   4    1.26    0.22
  12   6   4    1.00    0.16
  12   6   4    1.13    0.23
  13   7   5    3.11    0.25
  13   7   5    2.95    0.24
  14   8   6    1.31    0.22
  14   8   6    1.51    0.22
  15   9   7    1.38    0.26
  15   9   7    0.75    0.24
   5   9  11    0.24    0.21
   5   9  11    0.61    0.23
   4   8  10    0.38    0.19
   4   8  10    0.32    0.19
  -3  -7  -9    0.56    0.15
  -3  -7  -9    0.37    0.15
   3   7   9    0.65    0.17
   3   7   9    0.40    0.16
  -2  -6  -8    1.53    0.17
  -2  -6  -8    1.55    0.17
   2   6   8    1.34    0.17
   2   6   8    1.03    0.16
  -1  -5  -7    2.16    0.17
  -1  -5  -7    2.73    0.18
   1   5   7    2.27    0.18
   1   5   7    2.54    0.19
   1  -3  -5    4.50    0.19
   1  -3  -5    4.44    0.18
  -1   3   5    4.49    0.18
  -1   3   5    4.70    0.18
   2  -2  -4   36.47    0.75
   2  -2  -4   36.33    0.73
   2  -2  -4   36.00    0.75
   2  -2  -4   35.89    0.74
  -2   2   4   37.62    0.73
  -2   2   4   37.99    0.74
   3  -1  -3   64.88    1.23
   3  -1  -3   62.85    1.21
   3  -1  -3   64.80    1.22
   3  -1  -3   64.43    1.23
  -3   1   3   65.65    1.22
  -3   1   3   65.66    1.21
   4   0  -2    0.06    0.05
   4   0  -2    0.03    0.04
   4   0  -2    0.08    0.04
   4   0  -2    0.08    0.04
   5   1  -1   13.30    0.25
   5   1  -1   13.04    0.26
   5   1  -1   12.73    0.25
   5   1  -1   12.65    0.25
  -5  -1   1   13.10    0.31
  -5  -1   1   12.74    0.31
   6   2   0    3.00    0.09
   6   2   0    3.11    0.09
   6   2   0    3.12    0.09
   6   2   0    3.03    0.09
   6   2   0    2.94    0.17
  -6  -2   0    3.05    0.14
  -6  -2   0    3.08    0.15
   7   3   1   22.42    0.44
   7   3   1   22.04    0.45
   7   3   1   22.11    0.56
   7   3   1   21.36    0.59
   7   3   1   21.81    0.45
   7   3   1   22.38    0.46
   8   4   2    1.08    0.15
   8   4   2    0.97    0.14
   8   4   2    1.00    0.10
   8   4   2    0.93    0.09
   8   4   2    1.06    0.10
   8   4   2    0.97    0.09
   9   5   3    9.64    0.29
   9   5   3    9.87    0.29
   9   5   3    8.89    0.37
   9   5   3    9.75    0.39
   9   5   3   10.14    0.29
   9   5   3    9.69    0.30
  -9  -5  -3   10.24    0.24
  -9  -5  -3   10.09    0.23
  10   6   4    3.74    0.29
  10   6   4    4.02    0.22
  10   6   4    3.61    0.22
  10   6   4    3.62    0.28
  11   7   5    2.68    0.22
  11   7   5    3.12    0.22
  12   8   6    1.06    0.20
  12   8   6    0.97    0.20
  13   9   7    3.96    0.31
  13   9   7    5.04    0.32
   7   9  11    0.39    0.23
   7   9  11    0.52    0.23
   6   8  10    0.47    0.19
   6   8  10    0.66    0.20
   5   7   9    0.45    0.17
   5   7   9    0.54    0.17
  -4  -6  -8    0.77    0.15
  -4  -6  -8    0.69    0.14
   4   6   8    0.51    0.16
   4   6   8    0.61    0.16
  -3  -5  -7    9.75    0.32
  -3  -5  -7   10.09    0.32
   3   5   7   10.09    0.35
   3   5   7   10.98    0.36
  -2  -4  -6    0.75    0.12
  -2  -4  -6    1.04    0.12
   2   4   6    0.68    0.13
   2   4   6    0.53    0.12
  -1  -3  -5    4.50    0.18
  -1  -3  -5    4.59    0.19
   1   3   5    4.57    0.20
   1   3   5    4.53    0.20
   0  -2  -4    0.22    0.07
   0  -2  -4    0.27    0.07
   0   2   4    0.28    0.08
   0   2   4    0.42    0.08
   1  -1  -3   91.75    1.70
   1  -1  -3   89.98    1.71
   1  -1  -3   92.66    1.72
   1  -1  -3   90.73    1.69
  -1   1   3   91.49    1.71
  -1   1   3   91.14    1.69
   2   0  -2  380.11    6.91
   2   0  -2  381.55    6.91
   2   0  -2  378.79    6.99
   2   0  -2  380.42    6.99
  -2   0   2  386.93    6.91
  -2   0   2  385.00    6.99
  -2   0   2  390.36    6.99
  -2   0   2  381.93    6.91
  -2   0   2  385.62    6.91
  -2   0   2  382.77    6.99
   3   1  -1   45.14    0.83
   3   1  -1   44.89    0.83
   3   1  -1   45.26    0.82
   3   1  -1   45.19    0.82
  -3  -1   1   45.06    0.89
  -3  -1   1   44.93    0.87
   4   2   0   67.39    1.22
   4   2   0   67.39    1.51
   4   2   0   69.39    1.22
   4   2   0   68.30    1.24
   4   2   0   67.12    1.24
  -4  -2   0   65.74    1.32
  -4  -2   0   66.48    1.29
   5   3   1    1.15    0.07
   5   3   1    1.22    0.08
   5   3   1    1.13    0.11
   5   3   1    1.27    0.08
   5   3   1    1.00    0.10
   5   3   1    1.16    0.07
  -5  -3  -1    1.02    0.06
  -5  -3  -1    0.95    0.06
   6   4   2    4.82    0.22
   6   4   2    4.66    0.22
   6   4   2    4.50    0.17
   6   4   2    4.56    0.17
   6   4   2    4.84    0.17
   6   4   2    4.45    0.17
   7   5   3    7.21    0.23
   7   5   3    7.05    0.23
   7   5   3    7.20    0.23
   7   5   3    7.01    0.29
   7   5   3    7.31    0.23
   7   5   3    7.20    0.31
   8   6   4    7.61    0.34
   8   6   4    7.88    0.28
   8   6   4    7.73    0.28
   8   6   4    7.91    0.36
  -8  -6  -4    8.44    0.24
  -8  -6  -4    8.05    0.23
   9   7   5    1.30    0.17
   9   7   5    1.33    0.17
  10   8   6    2.88    0.23
  10   8   6    3.07    0.24
  11   9   7    0.47    0.18
  11   9   7    0.62    0.19
  12  10   8    0.54    0.22
  12  10   8    0.62    0.23
   8   8  10    0.16    0.20
   8   8  10    0.56    0.21
   7   7   9    1.18    0.21
   7   7   9    0.96    0.20
   6   6   8    2.24    0.23
   6   6   8    1.82    0.22
  -5  -5  -7    3.96    0.21
  -5  -5  -7    4.10    0.21
   5   5   7    3.24    0.24
   5   5   7    3.63    0.24
  -4  -4  -6   27.67    0.60
  -4  -4  -6   27.76    0.61
   4   4   6   26.48    0.64
   4   4   6   25.55    0.63
  -3  -3  -5   28.18    0.61
  -3  -3  -5   28.31    0.60
   3   3   5   27.36    0.62
   3   3   5   27.69    0.63
  -2  -2  -4   37.60    0.76
  -2  -2  -4   37.41    0.75
   2   2   4   37.32    0.77
   2   2   4   38.16    0.78
  -1  -1  -3   90.36    1.72
  -1  -1  -3   91.03    1.70
   1   1   3   92.57    1.71
   1   1   3   92.19    1.73
   0   0  -2    0.13    0.05
   0   0  -2    0.06    0.04
   0   0  -2    0.03    0.04
   0   0  -2    0.14    0.04
   0   0   2   -0.02    0.04
   0   0   2    0.00    0.04
   0   0   2    0.11    0.04
   0   0   2    0.13    0.04
   1   1  -1  181.55    3.34
   1   1  -1  184.23    3.30
   1   1  -1  179.09    3.30
   1   1  -1  184.63    3.34
   2   2   0   75.44    1.85
   2   2   0   85.82    1.54
   2   2   0   84.55    1.52
   2   2   0   87.01    1.52
   2   2   0   86.50    1.54
  -2  -2   0   85.81    1.62
  -2  -2   0   86.09    1.58
   3   3   1   64.22    1.19
   3   3   1   64.78    1.45
   3   3   1   63.98    1.20
   3   3   1   63.55    1.39
   3   3   1   65.37    1.19
   3   3   1   65.39    1.20
  -3  -3  -1   64.77    1.19
  -3  -3  -1   65.00    1.20
   4   4   2  131.79    2.45
   4   4   2  133.30    2.48
   4   4   2  135.02    2.44
   4   4   2  130.96    2.84
   4   4   2  135.32    2.47
   4   4   2  133.26    2.97
  -4  -4  -2  131.58    2.43
  -4  -4  -2  135.84    2.46
   5   5   3   27.23    0.58
   5   5   3   28.18    0.59
   5   5   3   26.07    0.67
   5   5   3   26.34    0.71
   5   5   3   27.95    0.58
   5   5   3   28.00    0.57
  -5  -5  -3   27.57    0.56
  -5  -5  -3   27.12    0.55
   6   6   4   56.56    1.13
   6   6   4   55.29    1.30
   6   6   4   56.10    1.14
   6   6   4   56.64    1.36
  -6  -6  -4   56.96    1.11
  -6  -6  -4   57.26    1.09
   7   7   5    9.78    0.33
   7   7   5    9.83    0.33
  -7  -7  -5   10.54    0.30
  -7  -7  -5   10.37    0.29
   8   8   6    5.96    0.28
   8   8   6    6.04    0.28
   9   9   7    5.26    0.29
   9   9   7    5.31    0.29
  10  10   8    0.85    0.21
  10  10   8    0.84    0.21
  11  11   9    0.44    0.23
  11  11   9    0.11    0.21
  10   8  10    1.96    0.28
  10   8  10    2.43    0.29
   9   7   9    0.61    0.21
   9   7   9    0.63    0.21
   8   6   8    1.51    0.23
   8   6   8    1.83    0.23
   7   5   7    7.73    0.32
   7   5   7    6.81    0.31
  -6  -4  -6   11.61    0.33
  -6  -4  -6   11.79    0.34
   6   4   6   11.05    0.37
   6   4   6   11.39    0.37
  -5  -3  -5   43.74    0.90
  -5  -3  -5   42.78    0.89
   5   3   5   45.09    0.94
   5   3   5   45.71    0.93
  -4  -2  -4   84.87    1.63
  -4  -2  -4   86.02    1.65
   4   2   4   87.33    1.67
   4   2   4   86.34    1.90
   4   2   4   88.07    1.98
   4   2   4   85.76    1.65
  -3  -1  -3   66.46    1.23
  -3  -1  -3   65.59    1.25
   3   1   3   64.11    1.26
   3   1   3   68.39    1.24
   3   1   3   64.33    1.25
   3   1   3   64.45    1.25
   3   1   3   63.80    1.44
   3   1   3   66.08    1.24
   3   1   3   65.06    1.50
   3   1   3   65.87    1.25
  -2   0  -2  383.56    6.96
  -2   0  -2  390.67    7.03
  -2   0  -2  387.12    6.95
  -2   0  -2  377.04    7.03
   2   0   2  386.84    8.39
   2   0   2  393.45    7.04
   2   0   2  373.41    6.95
   2   0   2  375.92    7.03
   2   0   2  395.63    6.96
   2   0   2  389.07    8.05
  -1   1  -1  175.22    4.02
   1  -1   1  188.24    3.37
   1  -1   1  185.31    3.37
   1  -1   1  186.34    3.33
   1  -1   1  184.20    3.33
   1   3   1    6.81    0.17
   1   3   1    7.27    0.17
   1   3   1    7.47    0.17
  -1  -3  -1    5.01    0.16
   2   4   2  293.00    5.26
   2   4   2  296.34    5.32
   2   4   2  300.60    5.26
   2   4   2  294.05    5.32
   2   4   2  278.89    6.34
   2   4   2  277.99    6.08
  -2  -4  -2  285.97    5.32
  -2  -4  -2  297.36    5.31
  -2  -4  -2  296.83    5.26
  -2  -4  -2  286.05    5.26
   3   5   3    7.62    0.22
   3   5   3    7.61    0.22
   3   5   3    6.91    0.22
   3   5   3    6.82    0.21
  -3  -5  -3    7.66    0.21
  -3  -5  -3    7.14    0.20
   4   6   4   75.10    1.42
   4   6   4   75.64    1.43
  -4  -6  -4   71.02    1.39
  -4  -6  -4   70.09    1.40
   5   7   5    2.13    0.17
   5   7   5    2.25    0.17
  -5  -7  -5    2.10    0.15
  -5  -7  -5    2.12    0.15
   6   8   6    9.96    0.35
   6   8   6    9.70    0.34
  -6  -8  -6   10.65    0.31
  -6  -8  -6   10.62    0.32
   7   9   7    6.02    0.30
   7   9   7    6.39    0.30
   8  10   8    4.89    0.30
   8  10   8    5.03    0.30
   9  11   9    2.56    0.28
   9  11   9    2.27    0.27
  10  12  10    1.04    0.25
  10  12  10    0.80    0.25
  11   7   9    2.39    0.29
  11   7   9    2.31    0.29
  10   6   8    1.16    0.22
  10   6   8    0.92    0.21
   9   5   7    5.80    0.30
   9   5   7    5.71    0.30
   8   4   6   12.87    0.41
   8   4   6   13.41    0.41
  -7  -3  -5    8.43    0.27
  -7  -3  -5    8.84    0.26
   7   3   5    9.32    0.37
   7   3   5    9.62    0.39
   7   3   5    8.54    0.30
   7   3   5    7.73    0.30
  -6  -2  -4    8.33    0.24
  -6  -2  -4    8.13    0.23
   6   2   4    8.44    0.27
   6   2   4    8.69    0.36
   6   2   4    8.64    0.34
   6   2   4    8.54    0.27
  -5  -1  -3    4.16    0.15
  -5  -1  -3    4.36    0.15
   5   1   3    3.69    0.17
   5   1   3    4.01    0.21
   5   1   3    4.02    0.17
   5   1   3    3.58    0.17
   5   1   3    4.10    0.17
   5   1   3    4.35    0.17
   5   1   3    4.24    0.17
   5   1   3    3.54    0.21
  -4   0  -2   -0.11    0.04
  -4   0  -2   -0.11    0.04
   4   0   2   -0.04    0.06
   4   0   2    0.01    0.06
   4   0   2    0.01    0.08
   4   0   2    0.07    0.05
   4   0   2   -0.04    0.05
   4   0   2   -0.01    0.07
  -3   1  -1   45.57    0.86
  -3   1  -1   45.15    0.85
   3  -1   1   46.28    0.86
   3  -1   1   46.75    0.85
   3  -1   1   46.27    0.85
   3  -1   1   45.03    1.05
   3  -1   1   46.17    0.86
  -2   2   0   83.15    1.54
  -2   2   0   82.07    1.58
   1  -3  -1    6.72    0.16
   1  -3  -1    7.20    0.17
   1  -3  -1    6.94    0.17
   1  -3  -1    6.95    0.17
   0   4   2   -0.09    0.04
   0   4   2   -0.09    0.03
   0   4   2   -0.03    0.04
   0   4   2   -0.09    0.04
   0  -4  -2   -0.06    0.04
   0  -4  -2   -0.04    0.04
   0  -4  -2   -0.04    0.04
   0  -4  -2   -0.07    0.04
   0  -4  -2   -0.07    0.04
   0  -4  -2   -0.05    0.04
   1   5   3   14.39    0.33
   1   5   3   13.86    0.33
  -1  -5  -3   14.03    0.32
  -1  -5  -3   13.53    0.32
   2   6   4    6.54    0.22
   2   6   4    6.99    0.22
  -2  -6  -4    6.93    0.22
  -2  -6  -4    6.80    0.21
   3   7   5   26.01    0.60
   3   7   5   26.11    0.60
  -3  -7  -5   26.84    0.59
  -3  -7  -5   26.64    0.57
   4   8   6    4.91    0.24
   4   8   6    4.67    0.24
  -4  -8  -6    4.74    0.21
  -4  -8  -6    4.96    0.21
   5   9   7    1.91    0.20
   5   9   7    1.96    0.20
  -5  -9  -7    2.01    0.17
  -5  -9  -7    2.04    0.17
   6  10   8    5.79    0.30
   6  10   8    5.74    0.30
   7  11   9    0.88    0.20
   7  11   9    0.46    0.19
   8  12  10    2.04    0.28
   8  12  10    2.00    0.27
  12   6   8    1.05    0.24
  12   6   8    0.96    0.24
  11   5   7    1.28    0.21
  11   5   7    1.31    0.22
  10   4   6    0.66    0.16
  10   4   6    0.88    0.17
   9   3   5    3.36    0.22
   9   3   5    3.24    0.28
   9   3   5    3.46    0.22
   9   3   5    3.36    0.27
   8   2   4    8.23    0.28
   8   2   4    8.45    0.36
   8   2   4    7.29    0.27
   8   2   4    8.04    0.28
   8   2   4    7.59    0.36
   8   2   4    7.86    0.28
   7   1   3    5.46    0.20
   7   1   3    5.53    0.27
   7   1   3    5.44    0.28
   7   1   3    5.73    0.20
   7   1   3    5.69    0.20
   7   1   3    5.53    0.20
   6   0   2  114.05    2.08
   6   0   2  108.68    2.55
   6   0   2  113.68    2.11
   6   0   2  112.67    2.45
   6   0   2  114.06    2.11
   6   0   2  113.74    2.08
   6   0   2  112.61    2.09
   6   0   2  114.69    2.10
   5  -1   1   13.57    0.29
   5  -1   1   13.77    0.28
   5  -1   1   13.56    0.28
   5  -1   1   12.92    0.37
   5  -1   1   13.43    0.28
  -4   2   0   66.60    1.31
  -4   2   0   67.19    1.28
   3  -3  -1   62.37    1.15
   3  -3  -1   64.83    1.15
   3  -3  -1   64.86    1.16
   3  -3  -1   62.22    1.16
  -2   4   2  292.80    5.29
  -2   4   2  294.59    5.35
  -2   4   2  294.72    5.35
  -2   4   2  298.95    5.29
   2  -4  -2  292.02    5.30
   2  -4  -2  289.66    5.36
   2  -4  -2  288.21    5.30
   2  -4  -2  299.36    5.30
   2  -4  -2  293.16    5.36
   2  -4  -2  291.67    5.36
  -1   5   3   14.45    0.32
  -1   5   3   14.48    0.33
   1  -5  -3   14.20    0.33
   1  -5  -3   14.06    0.33
   1  -5  -3   14.47    0.32
   1  -5  -3   14.32    0.32
   0   6   4    0.18    0.07
   0   6   4    0.20    0.08
   0  -6  -4    0.16    0.07
   0  -6  -4    0.08    0.07
   1   7   5    0.65    0.11
   1   7   5    0.40    0.10
  -1  -7  -5    0.54    0.09
  -1  -7  -5    0.46    0.09
   2   8   6    2.17    0.17
   2   8   6    2.44    0.18
  -2  -8  -6    2.39    0.17
  -2  -8  -6    2.18    0.16
   3   9   7    5.71    0.27
   3   9   7    5.32    0.26
  -3  -9  -7    5.98    0.25
  -3  -9  -7    5.43    0.24
   4  10   8    3.25    0.25
   4  10   8    2.87    0.24
  -4 -10  -8    2.87    0.20
  -4 -10  -8    2.78    0.21
   5  11   9    3.57    0.27
   5  11   9    3.16    0.27
   6  12  10    0.27    0.19
   6  12  10    0.12    0.18
   7  13  11    0.16    0.22
   7  13  11    0.09    0.22
  13   5   7   -0.27    0.19
  13   5   7    0.14    0.20
  12   4   6    0.96    0.20
  12   4   6    0.96    0.20
  11   3   5    1.97    0.26
  11   3   5    2.13    0.20
  11   3   5    2.07    0.20
  11   3   5    2.51    0.27
  10   2   4    3.99    0.30
  10   2   4    4.18    0.22
  10   2   4    4.39    0.30
  10   2   4    4.40    0.23
  -9  -1  -3    7.86    0.19
   9   1   3    7.20    0.25
   9   1   3    7.79    0.26
   9   1   3    7.51    0.35
   9   1   3    7.86    0.26
   9   1   3    6.90    0.25
   9   1   3    7.59    0.34
   8   0   2   -0.02    0.11
   8   0   2    0.06    0.07
   8   0   2   -0.10    0.06
   8   0   2   -0.05    0.09
   8   0   2    0.11    0.07
   8   0   2   -0.04    0.06
   7  -1   1    4.48    0.14
   7  -1   1    4.20    0.13
   7  -1   1    4.22    0.13
   7  -1   1    4.47    0.22
   7  -1   1    4.32    0.14
  -6   2   0    2.63    0.14
  -6   2   0    2.79    0.13
  -5   3   1    1.18    0.09
  -5   3   1    1.11    0.09
   4  -4  -2  132.53    2.38
   4  -4  -2  130.32    2.41
   4  -4  -2  129.44    2.38
   4  -4  -2  132.45    2.41
  -3   5   3    8.33    0.20
  -3   5   3    8.38    0.20
   3  -5  -3    8.11    0.21
   3  -5  -3    7.87    0.22
   3  -5  -3    8.00    0.22
   3  -5  -3    8.03    0.21
  -2   6   4    7.15    0.21
  -2   6   4    7.19    0.21
   2  -6  -4    7.16    0.23
   2  -6  -4    6.39    0.21
   2  -6  -4    7.47    0.24
   2  -6  -4    6.57    0.21
  -1   7   5    0.46    0.09
  -1   7   5    0.41    0.09
   1  -7  -5    0.37    0.09
   1  -7  -5    0.34    0.09
   0   8   6    0.16    0.10
   0   8   6    0.07    0.10
   0  -8  -6    0.33    0.10
   0  -8  -6    0.21    0.09
   1   9   7    7.80    0.29
   1   9   7    7.53    0.29
  -1  -9  -7    7.27    0.27
  -1  -9  -7    7.12    0.27
   2  10   8    1.33    0.18
   2  10   8    1.10    0.17
  -2 -10  -8    1.27    0.16
  -2 -10  -8    1.30    0.16
   3  11   9    0.87    0.18
   3  11   9    1.07    0.19
  -3 -11  -9    1.03    0.17
  -3 -11  -9    1.08    0.17
   4  12  10    1.48    0.22
   4  12  10    1.05    0.21
   5  13  11    0.10    0.21
   5  13  11    0.27    0.22
  15   5   7    0.34    0.23
  15   5   7    0.25    0.23
  14   4   6    0.75    0.20
  14   4   6    0.42    0.19
  13   3   5    1.04    0.19
  13   3   5    1.21    0.19
  13   3   5    0.74    0.24
  13   3   5    0.92    0.24
  12   2   4    3.75    0.32
  12   2   4    3.98    0.23
  12   2   4    3.45    0.22
  12   2   4    3.81    0.31
  11   1   3    2.71    0.19
  11   1   3    2.82    0.19
  11   1   3    3.36    0.27
  11   1   3    3.54    0.28
  10   0   2   20.00    0.61
  10   0   2   19.32    0.44
  10   0   2   19.20    0.45
  10   0   2   18.99    0.43
  10   0   2   20.18    0.58
  10   0   2   19.70    0.44
   9  -1   1   10.58    0.37
   9  -1   1   10.04    0.25
   9  -1   1    9.86    0.24
   9  -1   1    9.80    0.25
   9  -1   1    9.83    0.24
  -8   2   0  135.20    2.65
  -8   2   0  132.92    2.58
   8  -2   0  135.56    2.47
   8  -2   0  133.81    3.03
   8  -2   0  136.35    2.45
  -7   3   1   21.15    0.48
  -7   3   1   21.07    0.49
  -6   4   2    5.07    0.19
  -6   4   2    4.86    0.18
   6  -4  -2    4.49    0.13
   6  -4  -2    4.73    0.13
   6  -4  -2    4.99    0.13
   6  -4  -2    4.70    0.13
  -5   5   3   26.68    0.52
  -5   5   3   26.78    0.51
   5  -5  -3   27.47    0.55
   5  -5  -3   27.72    0.55
   5  -5  -3   26.86    0.54
   5  -5  -3   27.26    0.54
  -4   6   4   72.68    1.36
  -4   6   4   72.62    1.38
   4  -6  -4   72.34    1.38
   4  -6  -4   72.53    1.40
   4  -6  -4   72.93    1.39
   4  -6  -4   72.92    1.40
  -3   7   5   26.43    0.55
  -3   7   5   26.62    0.56
   3  -7  -5   25.27    0.57
   3  -7  -5   25.40    0.56
  -2   8   6    2.28    0.15
  -2   8   6    2.31    0.15
   2  -8  -6    2.23    0.16
   2  -8  -6    2.28    0.17
  -1   9   7    7.75    0.27
  -1   9   7    7.22    0.27
   1  -9  -7    6.83    0.27
   1  -9  -7    6.96    0.26
   0  10   8    0.26    0.12
   0  10   8    0.34    0.13
   0 -10  -8    0.44    0.13
   0 -10  -8    0.50    0.13
   1  11   9    0.20    0.15
   1  11   9   -0.01    0.14
  -1 -11  -9    0.16    0.13
  -1 -11  -9    0.16    0.14
   2  12  10    0.24    0.17
   2  12  10    0.57    0.18
  -2 -12 -10    0.71    0.18
  -2 -12 -10    0.49    0.17
  16   4   6    1.39    0.25
  16   4   6    0.42    0.23
  15   3   5    5.53    0.30
  15   3   5    4.99    0.30
  14   2   4    1.11    0.24
  14   2   4    1.47    0.19
  14   2   4    0.96    0.18
  14   2   4    1.35    0.26
  13   1   3    8.16    0.30
  13   1   3    8.66    0.40
  13   1   3    8.25    0.42
  13   1   3    8.26    0.29
  12   0   2    0.13    0.10
  12   0   2    0.01    0.10
  12   0   2    0.19    0.15
  12   0   2    0.00    0.15
  11  -1   1    2.91    0.23
  11  -1   1    2.51    0.14
  11  -1   1    2.78    0.15
  11  -1   1    2.95    0.24
  11  -1   1    2.63    0.14
  11  -1   1    2.41    0.14
  10  -2   0   11.55    0.27
  10  -2   0   11.59    0.25
  10  -2   0   11.47    0.26
  10  -2   0   11.66    0.26
  10  -2   0   12.16    0.41
  -9   3   1    4.52    0.21
  -9   3   1    4.14    0.20
  -8   4   2    0.80    0.10
  -8   4   2    1.13    0.11
   8  -4  -2    1.07    0.07
   8  -4  -2    1.20    0.07
   8  -4  -2    1.03    0.06
   8  -4  -2    1.16    0.07
   7  -5  -3    7.19    0.20
   7  -5  -3    7.20    0.19
   7  -5  -3    7.30    0.20
   7  -5  -3    7.33    0.19
   6  -6  -4   57.77    1.10
   6  -6  -4   57.75    1.09
   6  -6  -4   54.99    1.09
   6  -6  -4   55.53    1.11
  -5   7   5    2.39    0.14
  -5   7   5    2.43    0.14
   5  -7  -5    2.10    0.15
   5  -7  -5    2.29    0.16
   5  -7  -5    2.27    0.17
   5  -7  -5    2.87    0.16
  -4   8   6    4.98    0.20
  -4   8   6    4.62    0.20
   4  -8  -6    4.81    0.21
   4  -8  -6    4.73    0.21
  -3   9   7    5.56    0.23
  -3   9   7    5.37    0.23
   3  -9  -7    5.65    0.24
   3  -9  -7    5.81    0.24
  -2  10   8    1.27    0.15
   2 -10  -8    1.28    0.16
   2 -10  -8    1.32    0.16
   1 -11  -9    0.39    0.14
   1 -11  -9    0.30    0.14
   0 -12 -10    0.32    0.16
   0 -12 -10    0.46    0.16
  -1 -13 -11    0.26    0.18
  -1 -13 -11    0.47    0.19
  17   3   5    0.81    0.22
  17   3   5    0.54    0.21
  16   2   4    3.47    0.27
  16   2   4    3.47    0.35
  16   2   4    3.13    0.26
  16   2   4    3.23    0.38
  15   1   3    1.33    0.18
  15   1   3    1.07    0.24
  15   1   3    1.20    0.17
  15   1   3    1.00    0.26
  14   0   2    1.27    0.22
  14   0   2    1.37    0.15
  14   0   2    1.02    0.22
  14   0   2    1.37    0.15
  13  -1   1    0.78    0.11
  13  -1   1    0.90    0.20
  13  -1   1    0.76    0.11
  13  -1   1    0.70    0.17
  12  -2   0    2.57    0.13
  12  -2   0    2.51    0.24
  12  -2   0    2.68    0.13
 -11   3   1    0.48    0.11
 -11   3   1    0.43    0.11
  11  -3  -1    0.38    0.13
 -10   4   2    0.72    0.12
 -10   4   2    0.75    0.12
  10  -4  -2    0.54    0.06
  10  -4  -2    0.54    0.06
  10  -4  -2    0.64    0.07
  10  -4  -2    0.59    0.07
  -9   5   3    9.97    0.32
  -9   5   3    9.80    0.33
   9  -5  -3    9.93    0.25
   9  -5  -3   10.70    0.25
   9  -5  -3   10.12    0.25
   9  -5  -3   10.46    0.25
   8  -6  -4    7.66    0.24
   8  -6  -4    7.79    0.24
   8  -6  -4    8.50    0.23
   8  -6  -4    8.07    0.23
   7  -7  -5    9.99    0.29
   7  -7  -5   10.50    0.29
   6  -8  -6   10.21    0.31
   6  -8  -6   10.60    0.31
   5  -9  -7    2.06    0.17
   5  -9  -7    1.88    0.17
   4 -10  -8    2.77    0.20
   4 -10  -8    2.74    0.21
   3 -11  -9    0.86    0.17
   3 -11  -9    1.07    0.17
   2 -12 -10    0.38    0.17
   2 -12 -10    0.55    0.17
   1 -13 -11    0.35    0.18
   1 -13 -11    0.52    0.19
  17   1   3    0.55    0.26
  17   1   3    0.47    0.27
  17   1   3    0.77    0.19
  17   1   3    0.78    0.18
  16   0   2    0.12    0.20
  16   0   2    0.38    0.14
  16   0   2    0.41    0.22
  16   0   2    0.04    0.14
  15  -1   1    0.38    0.12
  15  -1   1    0.66    0.20
  15  -1   1    0.24    0.12
  15  -1   1    0.46    0.20
  14  -2   0    0.03    0.09
  14  -2   0    0.04    0.16
  14  -2   0    0.17    0.09
  14  -2   0    0.19    0.16
  13  -3  -1    1.20    0.19
  13  -3  -1    1.30    0.10
  13  -3  -1    1.16    0.10
 -12   4   2    5.30    0.27
 -12   4   2    5.14    0.26
  12  -4  -2    5.41    0.29
  12  -4  -2    5.17    0.16
  12  -4  -2    5.51    0.16
 -11   5   3    2.94    0.21
 -11   5   3    2.64    0.21
  11  -5  -3    2.72    0.13
  11  -5  -3    2.44    0.13
 -10   6   4    3.47    0.22
 -10   6   4    3.93    0.23
  10  -6  -4    3.44    0.16
  10  -6  -4    3.13    0.16
   9  -7  -5    1.15    0.12
   9  -7  -5    1.44    0.13
   8  -8  -6    6.19    0.24
   8  -8  -6    5.88    0.23
   7  -9  -7    5.36    0.24
   7  -9  -7    5.95    0.24
   6 -10  -8    5.54    0.25
   6 -10  -8    5.63    0.26
   5 -11  -9    2.95    0.23
   5 -11  -9    3.09    0.24
   4 -12 -10    1.70    0.23
   4 -12 -10    1.26    0.21
   3 -13 -11    0.61    0.19
   3 -13 -11    0.68    0.19
  18   0   2    1.58    0.20
  18   0   2    1.74    0.20
  18   0   2    1.42    0.33
  18   0   2    1.58    0.32
  17  -1   1    0.49    0.15
  17  -1   1    0.57    0.23
  17  -1   1    0.31    0.14
  17  -1   1    0.67    0.25
  16  -2   0    0.40    0.21
  16  -2   0    0.45    0.11
  16  -2   0   -0.09    0.11
  16  -2   0    0.49    0.20
  15  -3  -1    2.13    0.24
  15  -3  -1    2.09    0.13
  15  -3  -1    1.98    0.25
  15  -3  -1    2.03    0.13
 -14   4   2    0.44    0.16
 -14   4   2    0.26    0.14
  14  -4  -2    0.66    0.18
 -13   5   3    4.04    0.26
 -13   5   3    4.16    0.25
  13  -5  -3    4.34    0.17
  13  -5  -3    4.47    0.29
  13  -5  -3    3.79    0.16
 -12   6   4    1.26    0.18
 -12   6   4    1.46    0.19
  12  -6  -4    1.36    0.12
  12  -6  -4    1.19    0.12
 -11   7   5    3.51    0.23
 -11   7   5    2.99    0.24
  11  -7  -5    2.42    0.16
  11  -7  -5    2.84    0.16
  10  -8  -6    3.16    0.18
  10  -8  -6    2.96    0.19
   9  -9  -7    6.07    0.25
   9  -9  -7    5.20    0.24
   8 -10  -8    4.61    0.24
   8 -10  -8    4.64    0.25
   7 -11  -9    0.66    0.17
   7 -11  -9    0.58    0.17
   6 -12 -10    0.12    0.17
   6 -12 -10    0.36    0.18
   5 -13 -11    0.03    0.17
   5 -13 -11    0.28    0.18
  18  -2   0    0.53    0.27
  18  -2   0    0.49    0.26
  17  -3  -1    2.52    0.29
  17  -3  -1    2.00    0.30
  16  -4  -2    1.63    0.26
  16  -4  -2    1.98    0.25
 -15   5   3    1.62    0.22
 -15   5   3    1.52    0.21
  15  -5  -3    1.38    0.13
  15  -5  -3    1.71    0.13
 -14   6   4    2.97    0.27
 -14   6   4    3.24    0.27
  14  -6  -4    2.66    0.18
  14  -6  -4    2.97    0.17
 -13   7   5    3.41    0.28
 -13   7   5    3.64    0.28
  13  -7  -5    2.93    0.19
  13  -7  -5    3.07    0.18
 -12   8   6    0.76    0.18
 -12   8   6    0.77    0.19
  12  -8  -6    0.69    0.13
  12  -8  -6    0.59    0.13
 -11   9   7    0.41    0.17
 -11   9   7    0.76    0.18
  11  -9  -7    0.49    0.14
  11  -9  -7    0.31    0.14
  10 -10  -8    0.71    0.16
  10 -10  -8    0.76    0.16
   9 -11  -9    2.27    0.22
   9 -11  -9    2.01    0.22
   8 -12 -10    1.46    0.22
   8 -12 -10    1.81    0.23
 -16   6   4    0.27    0.19
 -16   6   4    0.76    0.21
  16  -6  -4    0.35    0.12
  16  -6  -4    0.31    0.12
 -15   7   5    1.50    0.24
 -15   7   5    1.22    0.23
  15  -7  -5    1.37    0.16
  15  -7  -5    1.47    0.16
 -14   8   6    1.13    0.24
 -14   8   6    1.21    0.24
  14  -8  -6    1.22    0.17
  14  -8  -6    1.12    0.16
 -13   9   7    4.30    0.32
 -13   9   7    4.26    0.31
  13  -9  -7    5.01    0.25
  13  -9  -7    4.61    0.25
 -12  10   8    0.61    0.22
 -12  10   8    0.69    0.21
  12 -10  -8    1.05    0.18
  12 -10  -8    0.89    0.18
  11 -11  -9    0.30    0.17
  11 -11  -9    0.07    0.16
 -17   7   5    1.78    0.28
 -17   7   5    2.07    0.30
  17  -7  -5    2.01    0.18
  17  -7  -5    1.66    0.18
 -16   8   6    0.79    0.26
 -16   8   6    0.38    0.24
  16  -8  -6    0.41    0.16
  16  -8  -6    0.60    0.17
 -15   9   7    1.13    0.27
 -15   9   7    1.00    0.26
  15  -9  -7    0.86    0.19
  15  -9  -7    1.04    0.19
  14  -4  -8    2.41    0.24
 -14   4   8    2.70    0.30
 -14   4   8    2.39    0.30
  15  -3  -7    0.98    0.19
  15  -3  -7    0.89    0.19
 -15   3   7    1.00    0.27
 -15   3   7    1.37    0.28
  16  -2  -6    2.26    0.22
  16  -2  -6    2.72    0.22
 -16   2   6    2.50    0.30
 -16   2   6    2.57    0.32
  17  -1  -5    1.55    0.19
  17  -1  -5    1.63    0.18
 -17   1   5    1.42    0.27
 -17   1   5    1.21    0.25
  10  -6 -10    2.90    0.27
  10  -6 -10    2.74    0.27
  11  -5  -9    2.46    0.24
  11  -5  -9    2.19    0.24
 -11   5   9    2.59    0.29
 -11   5   9    2.47    0.27
  12  -4  -8    0.63    0.18
  12  -4  -8    0.77    0.17
 -12   4   8    0.93    0.23
 -12   4   8    1.18    0.23
  13  -3  -7    0.80    0.17
  13  -3  -7    1.01    0.17
 -13   3   7    0.48    0.20
 -13   3   7    0.82    0.21
  14  -2  -6    1.86    0.19
  14  -2  -6    1.91    0.18
 -14   2   6    2.18    0.27
 -14   2   6    1.67    0.25
  15  -1  -5    1.38    0.17
  15  -1  -5    1.52    0.17
 -15   1   5    1.06    0.23
 -15   1   5    1.48    0.24
  16   0  -4    0.97    0.15
  16   0  -4    1.08    0.15
 -16   0   4    1.04    0.22
 -16   0   4    1.08    0.22
  17   1  -3    0.69    0.14
  17   1  -3    0.72    0.14
   7  -7 -11    0.74    0.21
   7  -7 -11    1.02    0.21
   8  -6 -10    2.37    0.25
   8  -6 -10    2.33    0.24
   9  -5  -9    3.89    0.26
   9  -5  -9    3.80    0.25
  10  -4  -8    1.92    0.19
  10  -4  -8    1.93    0.20
  11  -3  -7    1.82    0.18
  11  -3  -7    2.39    0.20
 -11   3   7    2.09    0.24
 -11   3   7    2.41    0.24
  12  -2  -6    2.89    0.19
  12  -2  -6    3.00    0.20
 -12   2   6    2.88    0.26
 -12   2   6    3.06    0.25
  13  -1  -5    1.28    0.14
  13  -1  -5    1.40    0.15
 -13   1   5    0.97    0.19
 -13   1   5    1.09    0.20
  14   0  -4    0.27    0.11
  14   0  -4    0.28    0.11
 -14   0   4    0.27    0.18
 -14   0   4    0.38    0.17
  15   1  -3    1.21    0.13
  15   1  -3    1.01    0.13
 -15  -1   3    1.21    0.20
 -15  -1   3    1.22    0.21
  16   2  -2    0.65    0.21
  16   2  -2    0.26    0.12
  16   2  -2    0.53    0.12
  16   2  -2    0.64    0.22
  17   3  -1    2.07    0.30
  17   3  -1    2.00    0.17
  17   3  -1    1.96    0.16
  17   3  -1    1.85    0.27
  18   4   0    0.55    0.15
  18   4   0    0.40    0.27
  18   4   0    0.28    0.26
  18   4   0    0.44    0.15
   5  -7 -11    1.05    0.20
   5  -7 -11    0.77    0.20
   6  -6 -10   -0.01    0.16
   6  -6 -10    0.23    0.17
   7  -5  -9    0.69    0.17
   7  -5  -9    0.75    0.17
   8  -4  -8    0.71    0.15
   8  -4  -8    1.10    0.17
   9  -3  -7    0.42    0.13
   9  -3  -7    0.41    0.13
  10  -2  -6    4.08    0.20
  10  -2  -6    3.69    0.20
 -10   2   6    3.79    0.24
 -10   2   6    4.12    0.25
  11  -1  -5    2.06    0.15
  11  -1  -5    1.85    0.15
 -11   1   5    2.16    0.21
 -11   1   5    2.02    0.21
  12   0  -4    5.72    0.21
  12   0  -4    6.14    0.30
  12   0  -4    5.76    0.21
 -12   0   4    6.27    0.30
 -12   0   4    6.16    0.29
  13   1  -3    8.75    0.26
  13   1  -3    8.58    0.25
  13   1  -3    9.59    0.38
 -13  -1   3    8.46    0.35
 -13  -1   3    8.33    0.36
  14   2  -2    0.29    0.09
  14   2  -2    0.40    0.16
  14   2  -2    0.35    0.10
  14   2  -2    0.40    0.17
  15   3  -1    2.30    0.15
  15   3  -1    2.02    0.15
  15   3  -1    2.50    0.27
  15   3  -1    2.10    0.24
  16   4   0    1.45    0.15
  16   4   0    1.69    0.26
  16   4   0    1.69    0.27
  16   4   0    1.47    0.15
  17   5   1    0.32    0.15
  17   5   1    0.46    0.25
  17   5   1    0.41    0.15
  17   5   1    0.37    0.24
  18   6   2   -0.49    0.24
  18   6   2   -0.39    0.25
  18   6   2   -0.01    0.16
  18   6   2    0.66    0.17
   3  -7 -11    0.06    0.17
   3  -7 -11    0.39    0.19
   4  -6 -10    0.34    0.17
   4  -6 -10    0.68    0.18
   5  -5  -9    0.45    0.16
   5  -5  -9    0.24    0.15
   6  -4  -8    2.57    0.20
   6  -4  -8    2.57    0.21
   7  -3  -7    5.86    0.25
   7  -3  -7    5.51    0.24
   8  -2  -6    8.51    0.29
   8  -2  -6    8.75    0.28
   9  -1  -5    1.26    0.13
   9  -1  -5    1.14    0.13
  -9   1   5    1.44    0.16
  -9   1   5    1.53    0.16
  10   0  -4    0.21    0.09
  10   0  -4    0.27    0.09
 -10   0   4    0.07    0.11
 -10   0   4    0.34    0.12
  11   1  -3    2.93    0.15
  11   1  -3    3.10    0.15
  11   1  -3    2.95    0.23
 -11  -1   3    3.65    0.24
 -11  -1   3    3.46    0.23
  12   2  -2    5.52    0.18
  12   2  -2    5.53    0.18
  12   2  -2    5.79    0.30
 -12  -2   2    4.76    0.26
 -12  -2   2    5.26    0.25
  13   3  -1    1.35    0.11
  13   3  -1    1.38    0.20
  13   3  -1    1.36    0.11
  13   3  -1    1.65    0.19
  14   4   0    0.13    0.10
  14   4   0    0.25    0.17
  14   4   0    0.05    0.10
  14   4   0    0.16    0.17
  15   5   1    1.69    0.16
  15   5   1    2.08    0.17
  15   5   1    2.26    0.27
  15   5   1    1.93    0.27
  16   6   2    0.47    0.24
  16   6   2    0.40    0.16
  16   6   2    0.45    0.23
  16   6   2    0.34    0.15
  17   7   3    0.25    0.17
  17   7   3    0.14    0.17
   1  -7 -11    0.75    0.20
   1  -7 -11    0.66    0.19
   2  -6 -10    1.79    0.21
   2  -6 -10    1.62    0.21
   3  -5  -9    1.06    0.17
   3  -5  -9    1.10    0.17
   4  -4  -8    0.12    0.12
   4  -4  -8    0.20    0.13
   5  -3  -7    7.00    0.27
   5  -3  -7    7.69    0.28
   6  -2  -6    1.76    0.15
   6  -2  -6    1.58    0.15
   7  -1  -5   32.33    0.68
   7  -1  -5   32.85    0.70
   8   0  -4   25.38    0.54
   8   0  -4   25.24    0.55
   8   0  -4   25.19    0.54
   8   0  -4   25.90    0.55
  -8   0   4   25.27    0.61
  -8   0   4   25.01    0.60
   9   1  -3    7.70    0.22
   9   1  -3    7.81    0.22
   9   1  -3    7.92    0.22
   9   1  -3    8.15    0.22
  -9  -1   3    7.93    0.29
  -9  -1   3    7.96    0.28
  10   2  -2    8.80    0.22
  10   2  -2    8.81    0.22
  10   2  -2    8.96    0.22
  10   2  -2    8.72    0.33
  10   2  -2    8.80    0.22
 -10  -2   2    8.71    0.31
 -10  -2   2    8.41    0.30
  11   3  -1    0.47    0.09
  11   3  -1    0.51    0.14
  11   3  -1    0.52    0.09
  11   3  -1    0.49    0.08
  11   3  -1    0.48    0.07
 -11  -3   1    0.58    0.12
 -11  -3   1    0.43    0.12
  12   4   0   -0.12    0.13
  12   4   0   -0.04    0.08
  12   4   0    0.02    0.14
  12   4   0    0.04    0.08
  13   5   1    2.95    0.17
  13   5   1    2.73    0.27
  13   5   1    2.77    0.17
  13   5   1    2.61    0.25
  14   6   2    0.91    0.22
  14   6   2    0.78    0.21
  14   6   2    0.84    0.15
  14   6   2    0.79    0.14
  15   7   3    0.21    0.21
  15   7   3    0.25    0.15
  15   7   3    0.46    0.23
  15   7   3    0.40    0.15
  16   8   4   -0.03    0.18
  16   8   4    0.29    0.18
  17   9   5    2.24    0.27
  17   9   5    2.41    0.27
  -1  -7 -11    0.31    0.18
  -1  -7 -11    0.57    0.19
   0  -6 -10    0.14    0.15
   0  -6 -10    0.13    0.15
   1  -5  -9    1.08    0.17
   1  -5  -9    1.39    0.18
   2  -4  -8    3.42    0.21
   2  -4  -8    3.58    0.22
  -2   4   8    4.06    0.22
  -2   4   8    4.03    0.21
   3  -3  -7    6.58    0.26
   3  -3  -7    6.55    0.26
  -3   3   7    7.15    0.26
  -3   3   7    6.72    0.25
   4  -2  -6    8.10    0.27
   4  -2  -6    8.84    0.28
  -4   2   6    8.47    0.26
  -4   2   6    8.48    0.26
   5  -1  -5   13.72    0.38
   5  -1  -5   14.55    0.36
   5  -1  -5   14.22    0.39
   5  -1  -5   14.66    0.36
  -5   1   5   13.92    0.33
  -5   1   5   13.35    0.33
   6   0  -4    0.26    0.08
   6   0  -4    0.36    0.08
   6   0  -4    0.26    0.08
   6   0  -4    0.21    0.08
  -6   0   4    0.32    0.06
   7   1  -3    5.39    0.17
   7   1  -3    5.38    0.17
   7   1  -3    5.51    0.17
   7   1  -3    5.63    0.17
  -7  -1   3    5.21    0.21
  -7  -1   3    5.47    0.21
   8   2  -2    2.95    0.11
   8   2  -2    3.03    0.12
   8   2  -2    2.80    0.11
   8   2  -2    3.09    0.12
  -8  -2   2    3.20    0.17
  -8  -2   2    3.13    0.18
   9   3  -1    4.13    0.13
   9   3  -1    4.11    0.13
   9   3  -1    4.35    0.23
   9   3  -1    4.23    0.13
   9   3  -1    4.20    0.13
  -9  -3   1    4.33    0.20
  -9  -3   1    4.41    0.20
  10   4   0   27.54    0.57
  10   4   0   28.53    0.57
  10   4   0   28.21    0.56
  10   4   0   28.06    0.57
  10   4   0   28.59    0.73
  10   4   0   29.49    0.77
  11   5   1    3.36    0.16
  11   5   1    3.40    0.16
  11   5   1    3.23    0.27
  11   5   1    3.38    0.16
  11   5   1    3.46    0.16
  11   5   1    3.12    0.25
  12   6   2   13.04    0.47
  12   6   2   12.72    0.35
  12   6   2   12.92    0.36
  12   6   2   12.94    0.49
  13   7   3    0.25    0.13
  13   7   3    0.51    0.19
  13   7   3    0.44    0.21
  13   7   3    0.55    0.14
  14   8   4    0.39    0.23
  14   8   4    0.10    0.21
  14   8   4    0.44    0.16
  14   8   4    0.30    0.16
  15   9   5    0.76    0.20
  15   9   5    0.82    0.20
  16  10   6    1.38    0.26
  16  10   6    1.14    0.25
  -2  -6 -10    1.59    0.21
  -2  -6 -10    1.64    0.21
   2   6  10    1.50    0.22
   2   6  10    1.52    0.22
  -1  -5  -9    1.04    0.17
  -1  -5  -9    1.30    0.17
   1   5   9    1.02    0.17
   1   5   9    1.19    0.18
   0  -4  -8    2.68    0.20
   0  -4  -8    2.86    0.20
   0   4   8    2.80    0.21
   0   4   8    2.94    0.21
   1  -3  -7   11.51    0.35
   1  -3  -7   11.45    0.34
  -1   3   7   11.05    0.34
  -1   3   7   11.14    0.34
   2  -2  -6    9.74    0.30
  -2   2   6    9.38    0.28
  -2   2   6    9.86    0.29
   3  -1  -5    1.50    0.12
   3  -1  -5    1.24    0.12
  -3   1   5    1.55    0.12
  -3   1   5    1.39    0.11
   4   0  -4  124.37    2.36
   4   0  -4  124.45    2.36
   4   0  -4  125.15    2.33
   4   0  -4  124.94    2.34
  -4   0   4  127.83    2.32
  -4   0   4  128.07    2.34
   5   1  -3    4.62    0.15
   5   1  -3    4.69    0.16
   5   1  -3    4.29    0.15
   5   1  -3    4.28    0.16
   6   2  -2    3.03    0.11
   6   2  -2    2.73    0.10
   6   2  -2    2.55    0.10
   6   2  -2    2.85    0.11
  -6  -2   2    2.88    0.15
  -6  -2   2    2.79    0.15
   7   3  -1   22.84    0.44
   7   3  -1   23.64    0.44
   7   3  -1   22.18    0.44
   7   3  -1   21.75    0.57
   7   3  -1   22.53    0.43
  -7  -3   1   22.31    0.51
  -7  -3   1   22.02    0.52
   8   4   0    2.35    0.10
   8   4   0    2.35    0.10
   8   4   0    1.91    0.10
   8   4   0    1.82    0.16
   8   4   0    1.69    0.10
   9   5   1    6.24    0.30
   9   5   1    6.50    0.20
   9   5   1    6.33    0.18
   9   5   1    6.49    0.20
   9   5   1    6.28    0.19
   9   5   1    5.95    0.28
  10   6   2    1.37    0.13
  10   6   2    1.39    0.18
  10   6   2    1.51    0.12
  10   6   2    1.59    0.12
  10   6   2    1.17    0.19
  10   6   2    1.54    0.13
  11   7   3    9.69    0.31
  11   7   3    9.79    0.43
  11   7   3    9.62    0.31
  11   7   3   10.65    0.42
  12   8   4    5.02    0.25
  12   8   4    4.55    0.31
  12   8   4    4.67    0.33
  12   8   4    4.29    0.24
  13   9   5    4.10    0.27
  13   9   5    4.43    0.27
  14  10   6    1.35    0.22
  14  10   6    1.59    0.23
  15  11   7    3.85    0.33
  15  11   7    4.00    0.34
   5   7  11    0.90    0.23
   5   7  11    1.17    0.25
   4   6  10    0.75    0.19
   4   6  10    0.37    0.18
  -3  -5  -9    1.40    0.18
  -3  -5  -9    1.21    0.18
   3   5   9    0.80    0.17
   3   5   9    1.06    0.18
  -2  -4  -8    3.75    0.22
  -2  -4  -8    3.88    0.22
   2   4   8    3.72    0.23
   2   4   8    3.75    0.23
  -1  -3  -7   11.30    0.34
  -1  -3  -7   11.44    0.35
   1   3   7   11.92    0.36
   1   3   7   12.07    0.36
   0  -2  -6   44.71    0.92
   0  -2  -6   43.73    0.93
   0   2   6   44.82    0.93
   0   2   6   44.74    0.92
   1  -1  -5    6.83    0.22
   1  -1  -5    7.25    0.23
  -1   1   5    7.30    0.23
  -1   1   5    7.30    0.23
   2   0  -4    0.34    0.08
   2   0  -4    0.41    0.08
   2   0  -4    0.28    0.08
   2   0  -4    0.38    0.08
  -2   0   4    0.70    0.08
  -2   0   4    0.66    0.08
   3   1  -3   62.69    1.21
   3   1  -3   64.97    1.21
   3   1  -3   64.03    1.23
   3   1  -3   63.08    1.23
  -3  -1   3   66.27    1.22
  -3  -1   3   65.86    1.20
   4   2  -2   12.95    0.28
   4   2  -2   14.01    0.28
   4   2  -2   13.14    0.28
   4   2  -2   13.60    0.29
   5   3  -1    1.18    0.06
   5   3  -1    1.29    0.06
   5   3  -1    1.25    0.06
   5   3  -1    1.04    0.06
  -5  -3   1    1.23    0.09
  -5  -3   1    1.23    0.09
   6   4   0    3.57    0.11
   6   4   0    3.67    0.11
   6   4   0    3.78    0.11
   6   4   0    3.86    0.11
   6   4   0    3.39    0.18
  -6  -4   0    3.78    0.15
  -6  -4   0    3.81    0.16
   7   5   1   19.46    0.41
   7   5   1   19.19    0.40
   7   5   1   19.67    0.41
   7   5   1   19.02    0.40
   7   5   1   19.45    0.51
   7   5   1   18.94    0.53
   8   6   2    6.29    0.29
   8   6   2    6.21    0.28
   8   6   2    6.97    0.21
   8   6   2    6.80    0.20
   8   6   2    6.72    0.20
   8   6   2    7.12    0.21
   9   7   3    3.82    0.20
   9   7   3    4.68    0.21
   9   7   3    3.97    0.27
   9   7   3    3.86    0.20
   9   7   3    4.61    0.29
   9   7   3    4.71    0.21
  -9  -7  -3    4.59    0.15
  10   8   4    9.10    0.31
  10   8   4    8.85    0.31
  10   8   4    9.35    0.41
  10   8   4    8.81    0.38
  11   9   5    1.36    0.18
  11   9   5    1.03    0.17
  12  10   6    2.43    0.24
  12  10   6    2.19    0.23
  13  11   7    0.82    0.22
  13  11   7    0.51    0.20
   7   7  11    0.93    0.25
   7   7  11    0.95    0.25
   6   6  10    0.12    0.18
   6   6  10    0.16    0.18
   5   5   9    0.54    0.17
   5   5   9    0.47    0.17
  -4  -4  -8    0.05    0.12
  -4  -4  -8    0.27    0.13
   4   4   8    0.09    0.13
   4   4   8    0.08    0.14
  -3  -3  -7    7.39    0.27
  -3  -3  -7    7.14    0.26
   3   3   7    6.42    0.29
   3   3   7    7.33    0.29
  -2  -2  -6   10.00    0.30
  -2  -2  -6   10.13    0.30
   2   2   6    9.99    0.32
   2   2   6    9.62    0.31
  -1  -1  -5    7.69    0.24
  -1  -1  -5    7.21    0.23
   1   1   5    7.31    0.25
   1   1   5    7.19    0.24
   0   0  -4   42.43    0.85
   0   0  -4   42.28    0.86
   0   0   4   43.46    0.86
   0   0   4   43.74    0.85
   1   1  -3   90.47    1.74
   1   1  -3   95.29    1.75
   1   1  -3   93.57    1.72
   1   1  -3   91.65    1.72
  -1  -1   3   92.52    1.72
  -1  -1   3   92.57    1.74
   2   2  -2  520.51    9.23
   2   2  -2  521.86    9.34
   2   2  -2  490.46    9.23
   2   2  -2  515.89    9.34
  -2  -2   2  514.24    9.33
  -2  -2   2  507.37    9.23
  -2  -2   2  510.03    9.33
  -2  -2   2  521.88    9.23
   3   3  -1   63.30    1.17
   3   3  -1   63.86    1.17
   3   3  -1   64.50    1.18
   3   3  -1   63.90    1.18
  -3  -3   1   64.98    1.16
  -3  -3   1   64.68    1.18
  -3  -3   1   65.11    1.26
  -3  -3   1   63.64    1.22
   4   4   0   21.06    0.40
   4   4   0   20.86    0.39
   4   4   0   20.65    0.40
   4   4   0   20.65    0.39
   4   4   0   19.92    0.50
  -4  -4   0   20.49    0.43
  -4  -4   0   20.41    0.44
   5   5   1   32.36    0.62
   5   5   1   31.57    0.74
   5   5   1   31.80    0.77
   5   5   1   31.42    0.62
   5   5   1   31.17    0.61
   5   5   1   32.34    0.62
   6   6   2    3.62    0.15
   6   6   2    3.38    0.14
   6   6   2    3.21    0.14
   6   6   2    3.06    0.21
   6   6   2    3.30    0.14
   6   6   2    2.88    0.20
   7   7   3    6.38    0.21
   7   7   3    5.97    0.27
   7   7   3    6.26    0.29
   7   7   3    6.69    0.22
   7   7   3    6.36    0.22
   7   7   3    6.46    0.22
   8   8   4    2.30    0.18
   8   8   4    2.93    0.25
   8   8   4    2.55    0.18
   8   8   4    2.80    0.23
  -8  -8  -4    2.67    0.14
  -8  -8  -4    2.61    0.15
   9   9   5    5.65    0.26
   9   9   5    5.00    0.25
  10  10   6    1.54    0.20
  10  10   6    1.31    0.19
  11  11   7    4.70    0.30
  11  11   7    4.81    0.30
  12  12   8    0.23    0.21
  12  12   8    0.34    0.22
   8   6  10    2.43    0.28
   8   6  10    2.74    0.29
   7   5   9    0.47    0.19
   7   5   9    0.82    0.20
   6   4   8    2.55    0.24
   6   4   8    2.93    0.25
  -5  -3  -7    6.95    0.27
  -5  -3  -7    7.20    0.27
   5   3   7    6.45    0.29
   5   3   7    7.16    0.30
  -4  -2  -6    8.97    0.28
  -4  -2  -6    8.66    0.28
   4   2   6    8.34    0.30
   4   2   6    8.79    0.31
  -3  -1  -5    1.27    0.12
  -3  -1  -5    1.33    0.12
   3   1   5    1.49    0.14
   3   1   5    1.46    0.14
  -2   0  -4    0.43    0.08
  -2   0  -4    0.30    0.07
   2   0   4    0.31    0.08
   2   0   4    0.60    0.09
  -1   1  -3   93.88    1.75
  -1   1  -3   94.09    1.73
   1  -1   3   93.18    1.74
   1  -1   3   92.74    1.76
   0   2  -2   13.05    0.28
   0   2  -2   12.93    0.28
   0   2  -2   13.95    0.29
   0   2  -2   13.62    0.29
   0  -2   2   12.78    0.28
   0  -2   2   13.12    0.28
   0  -2   2   13.82    0.29
   0  -2   2   12.74    0.28
   1   3  -1    7.86    0.18
   1   3  -1    7.81    0.18
   1   3  -1    6.89    0.17
   1   3  -1    7.00    0.17
   2   4   0    8.41    0.21
   2   4   0    8.07    0.20
   2   4   0    8.71    0.17
   2   4   0    8.62    0.17
   2   4   0    8.73    0.17
   2   4   0    8.60    0.17
  -2  -4   0    8.57    0.21
   3   5   1  237.57    4.23
   3   5   1  232.81    4.23
   3   5   1  232.99    4.91
   3   5   1  240.74    5.12
   3   5   1  233.09    4.28
   3   5   1  236.57    4.27
  -3  -5  -1  227.77    4.22
  -3  -5  -1  230.98    4.27
   4   6   2    2.48    0.16
   4   6   2    2.98    0.13
   4   6   2    2.97    0.18
   4   6   2    2.75    0.13
   4   6   2    3.06    0.13
   4   6   2    2.87    0.13
  -4  -6  -2    2.82    0.11
  -4  -6  -2    2.90    0.11
   5   7   3   36.25    0.72
   5   7   3   33.99    0.72
   5   7   3   34.53    0.84
   5   7   3   34.59    0.71
   5   7   3   34.90    0.88
   5   7   3   36.19    0.71
  -5  -7  -3   34.43    0.70
  -5  -7  -3   34.60    0.69
   6   8   4    3.78    0.19
   6   8   4    3.21    0.19
  -6  -8  -4    3.30    0.16
  -6  -8  -4    3.10    0.15
   7   9   5   18.49    0.49
   7   9   5   18.67    0.49
  -7  -9  -5   18.86    0.44
  -7  -9  -5   18.92    0.45
   8  10   6    1.07    0.17
   8  10   6    1.40    0.18
   9  11   7    3.18    0.26
   9  11   7    3.34    0.27
  10  12   8    2.06    0.26
  10  12   8    2.40    0.27
  11  13   9    0.05    0.21
  11  13   9    0.61    0.24
  10   6  10    2.92    0.31
  10   6  10    3.23    0.32
   9   5   9    4.22    0.33
   9   5   9    3.85    0.31
   8   4   8    0.99    0.21
   8   4   8    1.33    0.22
   7   3   7    5.65    0.29
   7   3   7    6.26    0.29
  -6  -2  -6    1.58    0.15
  -6  -2  -6    1.51    0.14
   6   2   6    1.62    0.18
   6   2   6    1.53    0.17
  -5  -1  -5   15.13    0.38
  -5  -1  -5   15.22    0.37
   5   1   5   14.36    0.40
   5   1   5   14.32    0.40
  -4   0  -4  126.09    2.36
  -4   0  -4  126.08    2.39
   4   0   4  130.98    2.41
   4   0   4  121.62    2.86
   4   0   4  131.41    2.39
   4   0   4  127.84    2.75
  -3   1  -3   62.53    1.21
  -3   1  -3   62.73    1.20
   3  -1   3   65.20    1.23
   3  -1   3   63.57    1.40
   3  -1   3   64.91    1.21
   3  -1   3   63.15    1.22
   3  -1   3   63.46    1.46
   3  -1   3   63.41    1.22
  -2   2  -2  503.09    9.39
  -2   2  -2  510.72    9.29
  -2   2  -2  524.10    9.40
  -2   2  -2  513.06    9.29
   2  -2   2  536.49    9.40
   2  -2   2  512.41    9.30
   2  -2   2  534.03    9.29
   2  -2   2  507.65   11.21
   2  -2   2  508.72    9.40
   2  -2   2  506.98   10.76
   1  -3   1    7.57    0.19
   1  -3   1    7.40    0.19
   1  -3   1    7.97    0.18
   1  -3   1    7.93    0.18
   1   5   1  253.39    4.52
   1   5   1  257.26    4.57
   1   5   1  254.45    4.52
   1   5   1  253.75    4.57
  -1  -5  -1  245.05    4.57
  -1  -5  -1  240.66    4.52
   2   6   2  807.34   14.30
   2   6   2  795.94   14.46
   2   6   2  801.73   14.29
   2   6   2  815.37   14.45
  -2  -6  -2  788.18   14.29
  -2  -6  -2  775.92   14.29
  -2  -6  -2  797.69   14.29
  -2  -6  -2  793.57   14.45
  -2  -6  -2  781.68   14.45
  -2  -6  -2  787.11   14.45
   3   7   3    1.08    0.10
   3   7   3    1.02    0.10
   3   7   3    0.90    0.10
   3   7   3    1.11    0.09
  -3  -7  -3    0.97    0.09
  -3  -7  -3    1.09    0.09
   4   8   4    4.72    0.21
   4   8   4    4.21    0.20
  -4  -8  -4    4.90    0.18
  -4  -8  -4    4.78    0.19
   5   9   5    1.88    0.16
   5   9   5    1.79    0.16
  -5  -9  -5    1.93    0.14
  -5  -9  -5    1.69    0.14
   6  10   6   15.33    0.45
   6  10   6   16.20    0.46
  -6 -10  -6   16.10    0.41
  -6 -10  -6   16.16    0.42
   7  11   7    2.88    0.24
   7  11   7    3.27    0.25
   8  12   8    0.58    0.19
   8  12   8    0.67    0.20
   9  13   9    2.73    0.29
   9  13   9    2.44    0.28
  10  14  10    2.36    0.30
  10  14  10    3.62    0.34
  11   5   9    2.18    0.28
  11   5   9    2.19    0.28
  10   4   8    1.48    0.23
  10   4   8    1.67    0.24
   9   3   7    0.36    0.17
   9   3   7    0.09    0.16
   8   2   6    8.94    0.33
   8   2   6    9.06    0.34
  -7  -1  -5   33.35    0.70
  -7  -1  -5   33.61    0.70
   7   1   5   32.42    0.75
   7   1   5   33.49    0.90
   7   1   5   33.51    0.86
   7   1   5   32.89    0.74
  -6   0  -4    0.05    0.07
  -6   0  -4    0.08    0.08
   6   0   4    0.05    0.13
   6   0   4    0.17    0.10
   6   0   4    0.06    0.12
   6   0   4    0.17    0.10
  -5   1  -3    4.15    0.15
  -5   1  -3    3.96    0.15
   5  -1   3    4.06    0.17
   5  -1   3    3.72    0.21
   5  -1   3    3.77    0.22
   5  -1   3    3.94    0.17
   5  -1   3    3.90    0.17
   5  -1   3    4.03    0.17
   5  -1   3    4.14    0.18
   5  -1   3    4.18    0.18
  -4   2  -2   12.77    0.28
  -4   2  -2   12.98    0.28
   4  -2   2   13.36    0.30
   4  -2   2   12.86    0.35
   4  -2   2   13.06    0.37
   4  -2   2   13.53    0.30
   4  -2   2   12.65    0.29
   4  -2   2   12.82    0.29
  -3   3  -1   64.36    1.19
  -3   3  -1   64.17    1.18
   3  -3   1   64.66    1.20
   3  -3   1   65.67    1.18
   3  -3   1   63.28    1.45
   3  -3   1   66.06    1.19
   3  -3   1   63.88    1.19
  -2   4   0    8.35    0.19
  -2   4   0    8.42    0.18
   1  -5  -1  256.62    4.67
   1  -5  -1  263.17    4.72
   1  -5  -1  258.99    4.73
   1  -5  -1  259.61    4.67
   0   6   2    4.04    0.13
   0   6   2    4.11    0.12
   0   6   2    4.09    0.12
   0   6   2    4.01    0.13
   0  -6  -2    3.85    0.13
   0  -6  -2    3.77    0.12
   0  -6  -2    3.78    0.12
   0  -6  -2    3.99    0.12
   0  -6  -2    3.93    0.12
   0  -6  -2    3.82    0.12
   1   7   3   32.01    0.64
   1   7   3   31.78    0.63
  -1  -7  -3   30.62    0.62
  -1  -7  -3   30.29    0.63
   2   8   4    1.24    0.12
   2   8   4    1.53    0.12
  -2  -8  -4    1.42    0.11
  -2  -8  -4    1.29    0.11
   3   9   5    2.45    0.18
   3   9   5    3.09    0.18
  -3  -9  -5    2.98    0.16
  -3  -9  -5    2.82    0.16
   4  10   6    0.86    0.15
   4  10   6    1.09    0.15
  -4 -10  -6    1.12    0.13
  -4 -10  -6    1.08    0.13
   5  11   7    4.89    0.26
   5  11   7    5.07    0.26
  -5 -11  -7    5.15    0.23
  -5 -11  -7    4.99    0.23
   6  12   8    1.58    0.21
   6  12   8    1.74    0.21
   7  13   9    0.19    0.18
   7  13   9    0.36    0.18
   8  14  10    0.71    0.22
   8  14  10    0.18    0.20
  12   4   8    0.88    0.23
  12   4   8    0.65    0.22
  11   3   7    2.15    0.24
  11   3   7    2.45    0.25
  10   2   6    3.31    0.24
  10   2   6    3.36    0.24
   9   1   5    1.52    0.17
   9   1   5    1.40    0.22
   9   1   5    1.50    0.22
   9   1   5    1.37    0.17
   8   0   4   26.00    0.58
   8   0   4   25.24    0.58
   8   0   4   25.92    0.59
   8   0   4   25.76    0.71
   8   0   4   25.63    0.74
   8   0   4   26.11    0.60
   7  -1   3    5.38    0.20
   7  -1   3    5.78    0.20
   7  -1   3    5.38    0.19
   7  -1   3    5.55    0.27
   7  -1   3    5.11    0.20
   7  -1   3    5.70    0.26
   7  -1   3    5.17    0.20
   7  -1   3    5.43    0.19
  -6   2  -2    2.97    0.10
  -6   2  -2    3.10    0.11
   6  -2   2    3.04    0.20
   6  -2   2    2.89    0.13
   6  -2   2    3.59    0.14
   6  -2   2    3.09    0.13
   6  -2   2    3.25    0.19
   6  -2   2    2.85    0.13
   6  -2   2    3.51    0.14
   6  -2   2    2.61    0.13
   5  -3   1    1.20    0.11
   5  -3   1    1.05    0.06
   5  -3   1    1.14    0.06
   5  -3   1    1.08    0.07
   5  -3   1    1.19    0.07
  -4   4   0   20.31    0.43
  -4   4   0   20.21    0.42
  -2   6   2  748.40   13.79
  -2   6   2  767.98   13.80
  -2   6   2  765.35   13.95
  -2   6   2  757.42   13.95
   2  -6  -2  767.30   13.80
   2  -6  -2  789.55   13.80
   2  -6  -2  764.15   13.96
   2  -6  -2  781.54   13.96
  -1   7   3   31.73    0.62
  -1   7   3   31.03    0.63
   1  -7  -3   31.02    0.63
   1  -7  -3   31.11    0.62
   1  -7  -3   31.56    0.63
   1  -7  -3   31.20    0.63
   1  -7  -3   32.02    0.62
   1  -7  -3   31.10    0.63
   0   8   4   46.64    0.90
   0   8   4   46.32    0.91
   0  -8  -4   44.34    0.90
   0  -8  -4   43.50    0.89
   1   9   5    5.37    0.21
   1   9   5    5.28    0.21
  -1  -9  -5    5.59    0.21
  -1  -9  -5    5.58    0.20
   2  10   6    4.73    0.22
   2  10   6    4.53    0.22
  -2 -10  -6    4.79    0.20
  -2 -10  -6    4.71    0.21
   3  11   7    9.26    0.33
   3  11   7    8.22    0.32
  -3 -11  -7    9.27    0.31
  -3 -11  -7    9.42    0.30
   4  12   8    0.91    0.17
   4  12   8    0.89    0.17
  -4 -12  -8    1.02    0.15
  -4 -12  -8    0.90    0.15
   5  13   9    1.40    0.21
   5  13   9    1.52    0.21
   6  14  10    0.35    0.19
   6  14  10    0.19    0.19
   7  15  11    0.40    0.23
   7  15  11    0.40    0.23
  13   3   7    0.69    0.22
  13   3   7    0.85    0.22
  12   2   6    2.86    0.25
  12   2   6    3.14    0.26
  11   1   5    1.69    0.24
  11   1   5    1.78    0.19
  11   1   5    2.01    0.26
  11   1   5    1.79    0.19
  10   0   4   -0.06    0.14
  10   0   4    0.08    0.16
  10   0   4    0.14    0.12
  10   0   4    0.13    0.12
   9  -1   3    7.47    0.25
   9  -1   3    7.37    0.25
   9  -1   3    7.56    0.25
   9  -1   3    7.26    0.33
   9  -1   3    7.62    0.26
   9  -1   3    7.52    0.35
   8  -2   2    3.09    0.14
   8  -2   2    3.23    0.15
   8  -2   2    3.09    0.22
   8  -2   2    3.06    0.21
   8  -2   2    3.09    0.15
   8  -2   2    2.84    0.13
   7  -3   1   22.46    0.45
   7  -3   1   22.44    0.45
   7  -3   1   22.44    0.60
   7  -3   1   22.40    0.45
   7  -3   1   22.19    0.44
   7  -3   1   21.96    0.45
   7  -3   1   22.83    0.44
  -6   4   0    3.74    0.15
  -6   4   0    3.79    0.16
  -5   5   1   30.53    0.65
   4  -6  -2    2.88    0.11
   4  -6  -2    2.81    0.11
   4  -6  -2    3.67    0.11
  -3   7   3    1.13    0.08
  -3   7   3    0.93    0.07
   3  -7  -3    0.93    0.09
   3  -7  -3    0.98    0.09
   3  -7  -3    1.42    0.09
   3  -7  -3    1.35    0.09
   3  -7  -3    0.92    0.08
   3  -7  -3    1.21    0.09
  -2   8   4    1.50    0.10
  -2   8   4    1.40    0.10
   2  -8  -4    1.29    0.11
   2  -8  -4    1.36    0.10
   2  -8  -4    1.26    0.11
   2  -8  -4    1.36    0.11
  -1   9   5    4.94    0.19
  -1   9   5    5.14    0.19
   1  -9  -5    5.21    0.19
   1  -9  -5    5.20    0.20
   0  10   6    1.00    0.13
   0  10   6    0.93    0.14
   0 -10  -6    1.07    0.13
   0 -10  -6    1.11    0.13
   1  11   7    0.91    0.15
   1  11   7    1.13    0.15
  -1 -11  -7    1.05    0.14
  -1 -11  -7    1.31    0.15
   2  12   8    5.47    0.27
   2  12   8    5.56    0.28
  -2 -12  -8    6.15    0.26
  -2 -12  -8    6.05    0.26
   3  13   9    1.98    0.22
   3  13   9    1.75    0.21
  -3 -13  -9    1.49    0.18
  -3 -13  -9    1.80    0.20
   4  14  10    0.30    0.18
   4  14  10    0.32    0.19
   5  15  11    0.79    0.23
   5  15  11    1.11    0.24
  15   3   7    1.17    0.24
  15   3   7    0.94    0.25
  14   2   6    1.77    0.23
  14   2   6    1.99    0.24
  13   1   5    1.20    0.19
  13   1   5    0.86    0.18
  13   1   5    0.83    0.23
  13   1   5    1.13    0.25
  12   0   4    5.48    0.35
  12   0   4    6.22    0.27
  12   0   4    5.70    0.26
  12   0   4    6.03    0.35
  11  -1   3    3.20    0.28
  11  -1   3    3.22    0.27
  11  -1   3    3.07    0.19
  11  -1   3    2.70    0.19
  10  -2   2    8.33    0.37
  10  -2   2    9.06    0.24
  10  -2   2    8.75    0.26
  10  -2   2    8.48    0.35
  10  -2   2    8.42    0.24
  10  -2   2    9.14    0.25
   9  -3   1    4.38    0.25
   9  -3   1    3.98    0.14
   9  -3   1    3.89    0.14
   9  -3   1    4.22    0.15
   9  -3   1    4.05    0.15
  -7   5   1   18.44    0.45
  -7   5   1   18.69    0.43
  -6   6   2    3.15    0.15
   6  -6  -2    3.17    0.10
   6  -6  -2    3.13    0.10
   6  -6  -2    3.08    0.10
   6  -6  -2    3.06    0.10
  -5   7   3   32.39    0.62
  -5   7   3   32.78    0.61
   5  -7  -3   32.35    0.64
   5  -7  -3   32.39    0.64
   5  -7  -3   32.02    0.65
   5  -7  -3   33.14    0.65
  -4   8   4    5.09    0.16
  -4   8   4    5.32    0.17
   4  -8  -4    4.58    0.20
   4  -8  -4    5.04    0.19
   4  -8  -4    4.74    0.20
   4  -8  -4    4.77    0.19
  -3   9   5    2.72    0.15
  -3   9   5    3.03    0.15
   3  -9  -5    2.62    0.16
   3  -9  -5    2.93    0.15
  -2  10   6    4.80    0.20
  -2  10   6    4.31    0.19
   2 -10  -6    4.71    0.20
   2 -10  -6    4.79    0.21
  -1  11   7    1.11    0.14
  -1  11   7    1.08    0.14
   1 -11  -7    1.43    0.15
   1 -11  -7    1.03    0.14
   0  12   8    2.11    0.19
   0  12   8    1.96    0.18
   0 -12  -8    1.94    0.18
   0 -12  -8    1.82    0.18
   1  13   9    1.45    0.19
   1  13   9    1.23    0.18
  -1 -13  -9    1.75    0.19
  -1 -13  -9    1.54    0.18
   2  14  10    0.23    0.18
   2  14  10    0.24    0.17
  -2 -14 -10    0.39    0.16
  -2 -14 -10    0.31    0.17
  16   2   6    2.50    0.29
  16   2   6    1.73    0.27
  15   1   5    1.30    0.21
  15   1   5    1.33    0.22
  15   1   5    0.92    0.27
  15   1   5    1.04    0.28
  14   0   4    0.13    0.21
  14   0   4    0.17    0.15
  14   0   4    0.18    0.21
  14   0   4    0.35    0.16
  13  -1   3    8.59    0.30
  13  -1   3    8.81    0.41
  13  -1   3    8.80    0.43
  13  -1   3    8.42    0.30
  12  -2   2    4.84    0.21
  12  -2   2    4.91    0.21
  12  -2   2    4.99    0.32
  12  -2   2    5.34    0.31
  11  -3   1    0.44    0.08
  11  -3   1    0.47    0.09
  11  -3   1    0.47    0.08
  11  -3   1    0.49    0.15
  11  -3   1    0.33    0.09
  11  -3   1    0.24    0.13
  10  -4   0   27.63    0.54
  10  -4   0   29.69    0.77
  10  -4   0   28.05    0.55
  -9   5   1    6.59    0.25
  -9   5   1    6.15    0.23
  -8   6   2    7.24    0.25
  -8   6   2    6.37    0.23
   8  -6  -2    6.88    0.17
   8  -6  -2    6.96    0.16
   8  -6  -2    6.92    0.16
   8  -6  -2    6.68    0.16
   7  -7  -3    6.36    0.18
   7  -7  -3    6.02    0.18
   7  -7  -3    6.65    0.18
   7  -7  -3    6.23    0.18
   6  -8  -4    3.99    0.18
   6  -8  -4    4.08    0.18
   5  -9  -5    2.13    0.15
   5  -9  -5    1.60    0.14
   5  -9  -5    1.63    0.13
   5  -9  -5    1.31    0.14
  -4  10   6    0.83    0.11
  -4  10   6    0.88    0.11
   4 -10  -6    1.28    0.14
   4 -10  -6    1.25    0.13
  -3  11   7    9.07    0.29
  -3  11   7    8.82    0.29
   3 -11  -7    9.49    0.31
   3 -11  -7    9.40    0.31
  -2  12   8    5.04    0.24
   2 -12  -8    5.87    0.25
   2 -12  -8    6.16    0.26
   1 -13  -9    1.44    0.18
   1 -13  -9    1.79    0.19
   0 -14 -10    4.24    0.26
   0 -14 -10    4.48    0.26
  -1 -15 -11    0.81    0.20
  -1 -15 -11    0.95    0.20
  17   1   5    1.29    0.24
  17   1   5    1.50    0.24
  16   0   4    1.35    0.28
  16   0   4    1.13    0.20
  16   0   4    0.69    0.28
  16   0   4    1.62    0.21
  15  -1   3    1.07    0.17
  15  -1   3    1.09    0.26
  15  -1   3    1.17    0.17
  15  -1   3    1.23    0.25
  14  -2   2    0.05    0.11
  14  -2   2    0.47    0.19
  14  -2   2    0.20    0.12
  14  -2   2    0.49    0.20
  13  -3   1    1.03    0.12
  13  -3   1    1.10    0.12
  13  -3   1    1.20    0.21
  13  -3   1    1.29    0.20
  12  -4   0    0.12    0.06
  12  -4   0    0.03    0.06
  12  -4   0    0.19    0.14
  12  -4   0    0.10    0.07
  12  -4   0    0.08    0.07
 -11   5   1    3.07    0.21
 -11   5   1    3.05    0.20
  11  -5  -1    3.14    0.23
 -10   6   2    1.35    0.15
 -10   6   2    1.86    0.16
  10  -6  -2    1.37    0.09
  10  -6  -2    1.39    0.09
  -9   7   3    4.56    0.22
  -9   7   3    4.93    0.23
   9  -7  -3    4.69    0.16
   9  -7  -3    4.73    0.15
   9  -7  -3    4.71    0.16
   9  -7  -3    4.73    0.16
   8  -8  -4    2.88    0.15
   8  -8  -4    2.85    0.16
   8  -8  -4    2.74    0.14
   8  -8  -4    2.66    0.16
   7  -9  -5   18.33    0.44
   7  -9  -5   19.08    0.44
   6 -10  -6   16.29    0.42
   6 -10  -6   16.17    0.41
   5 -11  -7    4.70    0.22
   5 -11  -7    4.50    0.22
   4 -12  -8    1.05    0.15
   4 -12  -8    0.99    0.15
   3 -13  -9    1.59    0.19
   3 -13  -9    1.83    0.19
   2 -14 -10    0.45    0.16
   2 -14 -10    0.29    0.17
   1 -15 -11    0.86    0.20
   1 -15 -11    1.13    0.21
  17  -1   3    0.61    0.26
  17  -1   3    0.95    0.19
  17  -1   3    0.65    0.27
  17  -1   3    1.10    0.19
  16  -2   2    0.36    0.15
  16  -2   2    0.49    0.21
  16  -2   2    0.24    0.15
  16  -2   2    0.37    0.22
  15  -3   1    2.35    0.16
  15  -3   1    1.66    0.25
  15  -3   1    2.17    0.16
  15  -3   1    2.60    0.27
  14  -4   0   -0.10    0.09
  14  -4   0    0.16    0.17
  14  -4   0   -0.18    0.08
  14  -4   0    0.23    0.16
  13  -5  -1    2.56    0.24
 -12   6   2   13.05    0.42
 -12   6   2   12.50    0.41
  12  -6  -2   13.65    0.45
 -11   7   3    9.96    0.35
 -11   7   3    9.98    0.36
  11  -7  -3   10.33    0.25
  11  -7  -3    9.96    0.25
 -10   8   4    8.88    0.33
 -10   8   4    9.13    0.33
  10  -8  -4    9.11    0.25
  10  -8  -4    9.13    0.25
   9  -9  -5    5.38    0.21
   9  -9  -5    5.02    0.20
   8 -10  -6    1.52    0.15
   8 -10  -6    1.51    0.14
   7 -11  -7    2.73    0.19
   7 -11  -7    3.13    0.19
   6 -12  -8    1.72    0.18
   6 -12  -8    1.65    0.18
   5 -13  -9    1.51    0.19
   5 -13  -9    1.42    0.19
   4 -14 -10    0.43    0.18
   4 -14 -10    0.52    0.18
   3 -15 -11    0.03    0.16
   3 -15 -11    0.26    0.18
  18  -2   2    0.49    0.26
  18  -2   2    0.68    0.29
  18  -2   2    0.65    0.17
  18  -2   2    0.54    0.17
  17  -3   1    1.82    0.30
  17  -3   1    1.75    0.17
  17  -3   1    1.78    0.28
  17  -3   1    1.96    0.17
  16  -4   0    1.53    0.14
  16  -4   0    1.62    0.14
  16  -4   0    1.69    0.25
  16  -4   0    1.85    0.27
  15  -5  -1    1.79    0.23
  15  -5  -1    1.85    0.25
 -14   6   2    0.77    0.17
 -14   6   2    0.90    0.17
  14  -6  -2    1.47    0.22
 -13   7   3    0.54    0.16
 -13   7   3    0.80    0.16
  13  -7  -3    0.72    0.17
  13  -7  -3    0.47    0.09
  13  -7  -3    0.38    0.09
 -12   8   4    4.32    0.26
 -12   8   4    4.67    0.27
  12  -8  -4    4.62    0.18
  12  -8  -4    4.94    0.18
 -11   9   5    1.69    0.19
 -11   9   5    1.44    0.19
  11  -9  -5    1.44    0.13
  11  -9  -5    1.33    0.13
  10 -10  -6    1.43    0.15
  10 -10  -6    1.34    0.14
   9 -11  -7    3.33    0.20
   9 -11  -7    3.05    0.20
   8 -12  -8    1.14    0.17
   8 -12  -8    1.10    0.17
   7 -13  -9    0.50    0.15
   7 -13  -9    0.26    0.15
   6 -14 -10    0.23    0.17
   6 -14 -10    0.16    0.17
   5 -15 -11    0.71    0.20
   5 -15 -11    0.68    0.20
  18  -4   0    0.65    0.25
  18  -4   0    0.29    0.25
  17  -5  -1    0.28    0.21
  17  -5  -1    0.55    0.23
  16  -6  -2    0.55    0.21
  16  -6  -2    1.11    0.22
 -15   7   3    0.39    0.17
 -15   7   3    0.40    0.17
  15  -7  -3    0.72    0.21
 -14   8   4    0.75    0.19
 -14   8   4    0.53    0.18
  14  -8  -4    0.55    0.11
  14  -8  -4    0.43    0.11
 -13   9   5    4.88    0.29
 -13   9   5    4.81    0.30
  13  -9  -5    4.52    0.20
  13  -9  -5    4.73    0.21
 -12  10   6    2.62    0.25
 -12  10   6    2.14    0.24
  12 -10  -6    2.57    0.18
  12 -10  -6    2.43    0.18
 -11  11   7    4.88    0.30
 -11  11   7    4.78    0.29
  11 -11  -7    5.04    0.24
  11 -11  -7    4.17    0.23
  10 -12  -8    1.98    0.20
  10 -12  -8    2.07    0.20
   9 -13  -9    3.20    0.24
   9 -13  -9    2.68    0.24
   8 -14 -10    0.14    0.17
   8 -14 -10    0.92    0.21
 -16   8   4    0.47    0.21
 -16   8   4    0.25    0.19
  16  -8  -4    0.22    0.12
  16  -8  -4    0.05    0.12
 -15   9   5    0.92    0.21
 -15   9   5    1.40    0.23
  15  -9  -5    0.86    0.14
  15  -9  -5    0.61    0.14
 -14  10   6    2.07    0.26
 -14  10   6    1.65    0.26
  14 -10  -6    1.43    0.17
  14 -10  -6    1.57    0.17
 -13  11   7    0.81    0.21
 -13  11   7    0.96    0.22
  13 -11  -7    0.80    0.16
  13 -11  -7    0.82    0.16
 -12  12   8    0.37    0.20
 -12  12   8    0.57    0.21
  12 -12  -8    0.03    0.15
  12 -12  -8    0.24    0.15
  11 -13  -9    0.25    0.17
  11 -13  -9    0.20    0.18
 -17   9   5    2.65    0.31
 -17   9   5    2.39    0.31
 -16  10   6    1.27    0.27
 -16  10   6    1.01    0.26
  16 -10  -6    1.28    0.18
  16 -10  -6    1.39    0.19
 -15  11   7    4.60    0.37
 -15  11   7    4.14    0.37
  15 -11  -7    3.77    0.26
  15 -11  -7    4.23    0.26
  14  -2  -8    0.80    0.20
  14  -2  -8    0.78    0.19
 -14   2   8    1.06    0.27
 -14   2   8    0.78    0.27
  15  -1  -7    0.77    0.19
  15  -1  -7    1.08    0.19
 -15   1   7    0.90    0.27
 -15   1   7    1.04    0.26
  16   0  -6    0.22    0.17
  16   0  -6    0.12    0.16
 -16   0   6    0.44    0.23
 -16   0   6    0.63    0.25
  17   1  -5    1.46    0.19
  17   1  -5    1.67    0.19
 -17  -1   5    1.57    0.28
 -17  -1   5    1.55    0.26
  11  -3  -9    0.90    0.19
  11  -3  -9    1.26    0.20
 -11   3   9    1.22    0.24
 -11   3   9    1.20    0.25
  12  -2  -8    0.63    0.17
  12  -2  -8    0.36    0.16
 -12   2   8    0.94    0.24
 -12   2   8    0.63    0.22
  13  -1  -7    2.91    0.22
  13  -1  -7    3.13    0.23
 -13   1   7    2.90    0.28
 -13   1   7    2.94    0.29
  14   0  -6    0.38    0.14
  14   0  -6    0.35    0.14
 -14   0   6    0.16    0.19
 -14   0   6    0.37    0.21
  15   1  -5    1.52    0.17
  15   1  -5    1.65    0.17
 -15  -1   5    1.53    0.25
 -15  -1   5    1.60    0.24
  16   2  -4    2.82    0.20
  16   2  -4    3.36    0.20
 -16  -2   4    3.18    0.29
 -16  -2   4    3.25    0.30
  17   3  -3    1.57    0.16
  17   3  -3    1.12    0.15
   7  -5 -11    0.88    0.22
   7  -5 -11    0.82    0.21
   8  -4 -10    2.45    0.25
   8  -4 -10    2.39    0.24
   9  -3  -9    3.15    0.25
   9  -3  -9    3.07    0.24
  10  -2  -8    0.44    0.16
  10  -2  -8   -0.01    0.14
  11  -1  -7    1.01    0.16
  11  -1  -7    1.12    0.16
 -11   1   7    1.49    0.22
 -11   1   7    1.24    0.21
  12   0  -6    0.34    0.13
  12   0  -6    0.16    0.13
 -12   0   6    0.12    0.16
 -12   0   6    0.28    0.17
  13   1  -5    1.31    0.15
  13   1  -5    1.14    0.15
 -13  -1   5    1.01    0.20
 -13  -1   5    1.09    0.20
  14   2  -4    1.74    0.15
  14   2  -4    1.56    0.14
 -14  -2   4    1.94    0.22
 -14  -2   4    1.58    0.22
  15   3  -3    3.20    0.18
  15   3  -3    2.91    0.17
 -15  -3   3    2.75    0.26
 -15  -3   3    2.83    0.27
  16   4  -2    1.89    0.15
  16   4  -2    1.54    0.15
  17   5  -1    0.40    0.23
  17   5  -1    0.16    0.23
  17   5  -1    0.47    0.14
  17   5  -1    0.35    0.13
  18   6   0    0.53    0.15
  18   6   0    0.41    0.15
  18   6   0    0.06    0.25
  18   6   0    0.22    0.25
   5  -5 -11    0.53    0.19
   5  -5 -11    0.60    0.20
   6  -4 -10    0.40    0.18
   6  -4 -10    0.22    0.16
   7  -3  -9    0.79    0.17
   7  -3  -9    0.87    0.17
   8  -2  -8    0.89    0.16
   8  -2  -8    1.17    0.17
   9  -1  -7    3.27    0.20
   9  -1  -7    2.77    0.20
  10   0  -6    6.86    0.26
  10   0  -6    7.01    0.26
 -10   0   6    7.10    0.31
 -10   0   6    6.84    0.30
  11   1  -5    2.29    0.16
  11   1  -5    1.81    0.15
 -11  -1   5    1.86    0.19
 -11  -1   5    1.67    0.19
  12   2  -4    3.80    0.18
  12   2  -4    3.78    0.18
 -12  -2   4    3.80    0.25
 -12  -2   4    3.64    0.26
  13   3  -3    1.76    0.20
  13   3  -3    1.92    0.14
  13   3  -3    1.90    0.19
  13   3  -3    1.79    0.13
 -13  -3   3    1.53    0.19
 -13  -3   3    1.37    0.18
  14   4  -2    0.40    0.18
  14   4  -2    0.36    0.10
  14   4  -2    0.67    0.18
  14   4  -2    0.37    0.10
  15   5  -1    2.16    0.26
  15   5  -1    2.00    0.24
  15   5  -1    1.80    0.15
  15   5  -1    1.98    0.15
  16   6   0    0.17    0.21
  16   6   0    0.33    0.21
  16   6   0   -0.04    0.12
  16   6   0    0.25    0.13
  17   7   1    1.84    0.18
  17   7   1    1.36    0.28
  17   7   1    1.56    0.31
  17   7   1    1.64    0.18
  18   8   2    0.51    0.18
  18   8   2    1.81    0.21
   3  -5 -11    0.96    0.20
   3  -5 -11    0.55    0.19
   4  -4 -10    2.85    0.26
   4  -4 -10    2.52    0.25
   5  -3  -9    1.38    0.19
   5  -3  -9    1.24    0.19
   6  -2  -8   10.67    0.36
   6  -2  -8   11.01    0.37
   7  -1  -7    1.81    0.17
   7  -1  -7    1.70    0.16
   8   0  -6    1.10    0.13
   8   0  -6    0.89    0.13
   9   1  -5    1.39    0.13
   9   1  -5    1.56    0.14
  -9  -1   5    1.67    0.17
  -9  -1   5    1.81    0.18
  10   2  -4    4.07    0.18
  10   2  -4    4.21    0.17
 -10  -2   4    4.33    0.23
 -10  -2   4    4.12    0.23
  11   3  -3    8.26    0.24
  11   3  -3    8.30    0.23
  11   3  -3    8.00    0.32
 -11  -3   3    8.28    0.32
 -11  -3   3    8.19    0.31
  12   4  -2    5.68    0.18
  12   4  -2    5.70    0.30
  12   4  -2    5.90    0.29
  12   4  -2    5.76    0.19
 -12  -4   2    5.96    0.27
 -12  -4   2    5.36    0.26
  13   5  -1    2.64    0.15
  13   5  -1    2.95    0.24
  13   5  -1    3.08    0.26
  13   5  -1    2.57    0.15
  14   6   0    4.23    0.31
  14   6   0    3.61    0.18
  14   6   0    4.52    0.30
  14   6   0    4.12    0.19
  15   7   1    1.66    0.19
  15   7   1    1.28    0.18
  15   7   1    1.18    0.24
  15   7   1    1.06    0.22
  16   8   2    1.63    0.19
  16   8   2    1.60    0.19
  16   8   2    1.98    0.29
  16   8   2    1.38    0.28
  17   9   3    0.56    0.18
  17   9   3    0.76    0.19
   1  -5 -11    0.28    0.18
   1  -5 -11    0.33    0.18
   2  -4 -10    0.45    0.17
   2  -4 -10    0.56    0.17
   3  -3  -9    1.29    0.18
   3  -3  -9    1.08    0.18
   4  -2  -8    1.39    0.17
   4  -2  -8    1.47    0.17
   5  -1  -7    9.20    0.31
   5  -1  -7    8.80    0.30
   6   0  -6    4.01    0.20
   6   0  -6    4.26    0.20
   7   1  -5   33.18    0.71
   7   1  -5   33.61    0.70
   8   2  -4    8.31    0.24
   8   2  -4    8.01    0.25
   8   2  -4    8.42    0.25
   8   2  -4    8.09    0.24
  -8  -2   4    8.25    0.28
  -8  -2   4    8.20    0.29
   9   3  -3   14.94    0.35
   9   3  -3   14.99    0.34
   9   3  -3   15.20    0.34
   9   3  -3   15.55    0.35
  -9  -3   3   14.49    0.42
  -9  -3   3   14.70    0.41
  10   4  -2    0.42    0.07
  10   4  -2    0.53    0.07
  10   4  -2    0.47    0.07
  10   4  -2    0.49    0.12
  10   4  -2    0.47    0.07
 -10  -4   2    0.52    0.11
 -10  -4   2    0.33    0.10
  11   5  -1    3.39    0.16
  11   5  -1    3.04    0.23
  11   5  -1    3.40    0.25
  11   5  -1    3.52    0.16
  11   5  -1    3.50    0.14
  11   5  -1    3.56    0.14
  12   6   0    1.34    0.12
  12   6   0    1.34    0.20
  12   6   0    1.34    0.19
  12   6   0    1.40    0.12
  13   7   1    1.36    0.13
  13   7   1    1.27    0.21
  13   7   1    1.51    0.14
  13   7   1    1.43    0.21
  14   8   2    2.08    0.28
  14   8   2    1.88    0.17
  14   8   2    1.70    0.17
  14   8   2    2.26    0.27
  15   9   3    2.04    0.28
  15   9   3    1.77    0.19
  15   9   3    1.85    0.29
  15   9   3    1.95    0.20
  16  10   4    2.88    0.26
  16  10   4    2.72    0.25
  17  11   5    2.05    0.27
  17  11   5    2.02    0.27
  -1  -5 -11   -0.21    0.16
  -1  -5 -11    0.28    0.18
   0  -4 -10    0.12    0.15
   0  -4 -10    0.04    0.16
   1  -3  -9    2.64    0.22
   1  -3  -9    2.57    0.22
   2  -2  -8    1.03    0.15
   2  -2  -8    1.47    0.17
  -2   2   8    1.58    0.16
  -2   2   8    1.30    0.15
   3  -1  -7    1.16    0.14
   3  -1  -7    0.98    0.14
  -3   1   7    1.20    0.13
  -3   1   7    1.17    0.13
  -4   0   6    0.62    0.11
  -4   0   6    0.62    0.10
   5   1  -5   15.13    0.41
   5   1  -5   15.50    0.41
   5   1  -5   16.42    0.39
   5   1  -5   16.14    0.38
  -5  -1   5   15.13    0.36
  -5  -1   5   14.87    0.36
   6   2  -4    8.85    0.25
   6   2  -4    9.01    0.25
   6   2  -4    8.95    0.26
   6   2  -4    8.63    0.25
   7   3  -3    0.35    0.06
   7   3  -3    0.26    0.06
   7   3  -3    0.31    0.07
   7   3  -3    0.32    0.07
  -7  -3   3    0.55    0.09
  -7  -3   3    0.42    0.09
   8   4  -2    1.26    0.08
   8   4  -2    1.39    0.10
   8   4  -2    1.24    0.08
   8   4  -2    1.13    0.08
  -8  -4   2    1.02    0.11
  -8  -4   2    1.03    0.11
   9   5  -1    6.55    0.18
   9   5  -1    6.49    0.17
   9   5  -1    6.42    0.17
   9   5  -1    6.16    0.27
   9   5  -1    6.76    0.17
  -9  -5   1    6.39    0.24
  -9  -5   1    6.63    0.24
  10   6   0    2.50    0.13
  10   6   0    2.23    0.20
  10   6   0    2.01    0.18
  10   6   0    2.11    0.12
  10   6   0    2.28    0.13
  10   6   0    2.23    0.12
  11   7   1    3.43    0.17
  11   7   1    3.59    0.26
  11   7   1    3.86    0.17
  11   7   1    3.50    0.27
  12   8   2    1.32    0.14
  12   8   2    1.03    0.19
  12   8   2    1.10    0.21
  12   8   2    0.94    0.13
  13   9   3    2.95    0.21
  13   9   3    3.26    0.32
  13   9   3    2.85    0.21
  13   9   3    3.08    0.29
  14  10   4    1.72    0.20
  14  10   4    2.09    0.21
  15  11   5    5.80    0.32
  15  11   5    6.17    0.32
  16  12   6    0.43    0.23
  16  12   6    0.22    0.22
  -2  -4 -10    0.55    0.17
  -2  -4 -10    0.51    0.17
   2   4  10    0.44    0.18
   2   4  10    0.62    0.18
  -1  -3  -9    2.62    0.23
  -1  -3  -9    2.57    0.22
   1   3   9    2.52    0.23
   1   3   9    2.27    0.22
   0  -2  -8    0.25    0.12
   0  -2  -8    0.41    0.13
   0   2   8    0.30    0.12
   0   2   8    0.35    0.13
   1  -1  -7    1.90    0.16
   1  -1  -7    1.73    0.16
  -1   1   7    1.95    0.17
  -1   1   7    1.56    0.15
   2   0  -6   16.23    0.41
   2   0  -6   16.84    0.42
  -2   0   6   16.68    0.41
  -2   0   6   16.57    0.42
   3   1  -5    1.71    0.13
   3   1  -5    1.31    0.12
  -3  -1   5    1.90    0.13
  -3  -1   5    1.96    0.14
   4   2  -4   85.85    1.60
   4   2  -4   83.54    1.61
   4   2  -4   86.41    1.62
   4   2  -4   84.60    1.63
  -4  -2   4   86.10    1.61
  -4  -2   4   84.98    1.59
   5   3  -3   15.28    0.34
   5   3  -3   14.88    0.33
   5   3  -3   15.24    0.34
   5   3  -3   14.59    0.33
   6   4  -2    5.16    0.16
   6   4  -2    4.96    0.16
   6   4  -2    5.03    0.14
   6   4  -2    4.83    0.14
  -6  -4   2    4.88    0.18
  -6  -4   2    4.86    0.18
   7   5  -1   20.04    0.39
   7   5  -1   19.41    0.39
   7   5  -1   19.66    0.40
   7   5  -1   19.14    0.51
   7   5  -1   19.48    0.39
  -7  -5   1   19.86    0.47
  -7  -5   1   20.45    0.46
   8   6   0    9.87    0.24
   8   6   0   10.16    0.23
   8   6   0   10.01    0.23
   8   6   0   10.10    0.34
   8   6   0   10.44    0.33
   8   6   0   10.46    0.24
   9   7   1    2.96    0.23
   9   7   1    3.08    0.14
   9   7   1    3.10    0.24
   9   7   1    3.43    0.15
   9   7   1    3.20    0.14
   9   7   1    3.36    0.15
  10   8   2    9.89    0.38
  10   8   2   10.06    0.29
  10   8   2   10.11    0.28
  10   8   2   10.06    0.29
  10   8   2   10.09    0.28
  10   8   2   10.64    0.41
  11   9   3    5.13    0.23
  11   9   3    3.96    0.32
  11   9   3    4.40    0.22
  11   9   3    4.53    0.31
  12  10   4    0.90    0.22
  12  10   4    0.84    0.16
  12  10   4    0.77    0.20
  12  10   4    1.05    0.16
  13  11   5    2.39    0.23
  13  11   5    1.75    0.21
  14  12   6    1.08    0.22
  14  12   6    0.99    0.21
   5   5  11    0.65    0.22
   5   5  11    0.55    0.22
   4   4  10    2.82    0.27
   4   4  10    2.95    0.27
  -3  -3  -9    1.16    0.17
  -3  -3  -9    1.04    0.17
   3   3   9    1.06    0.18
   3   3   9    1.22    0.19
  -2  -2  -8    1.50    0.17
  -2  -2  -8    1.21    0.16
   2   2   8    1.26    0.17
   2   2   8    1.63    0.18
  -1  -1  -7    1.60    0.15
  -1  -1  -7    1.64    0.16
   1   1   7    1.68    0.16
   1   1   7    1.60    0.16
   1   1  -5    7.06    0.23
   1   1  -5    7.16    0.23
  -1  -1   5    7.58    0.23
  -1  -1   5    7.63    0.23
   2   2  -4   36.60    0.75
   2   2  -4   37.13    0.74
  -2  -2   4   37.33    0.74
  -2  -2   4   37.31    0.75
   3   3  -3   89.11    1.67
   3   3  -3   88.73    1.67
   3   3  -3   87.80    1.65
   3   3  -3   89.53    1.65
  -3  -3   3   89.55    1.66
  -3  -3   3   89.60    1.65
   4   4  -2  134.23    2.42
   4   4  -2  131.56    2.42
   4   4  -2  131.55    2.45
   4   4  -2  134.74    2.45
   5   5  -1   31.65    0.59
   5   5  -1   30.60    0.59
   5   5  -1   31.23    0.59
   5   5  -1   30.91    0.58
  -5  -5   1   31.22    0.64
  -5  -5   1   30.97    0.66
   6   6   0    4.78    0.13
   6   6   0    4.58    0.13
   6   6   0    4.44    0.20
   6   6   0    4.50    0.13
   6   6   0    4.44    0.13
   7   7   1   55.25    1.07
   7   7   1   55.12    1.32
   7   7   1   56.93    1.07
   7   7   1   55.38    1.05
   7   7   1   57.35    1.08
   7   7   1   56.83    1.27
   8   8   2    1.75    0.11
   8   8   2    1.37    0.11
   8   8   2    1.64    0.18
   8   8   2    1.71    0.11
   8   8   2    1.61    0.12
   8   8   2    1.59    0.17
  -8  -8  -2    1.48    0.08
   9   9   3    2.78    0.18
   9   9   3    2.63    0.18
   9   9   3    2.99    0.19
   9   9   3    3.14    0.26
   9   9   3    3.07    0.25
   9   9   3    2.85    0.19
  -9  -9  -3    3.07    0.13
  -9  -9  -3    3.13    0.13
  10  10   4    9.93    0.40
  10  10   4    9.85    0.42
  10  10   4    9.23    0.32
  10  10   4    9.23    0.32
  11  11   5    1.12    0.17
  11  11   5    1.55    0.18
  12  12   6    0.53    0.18
  12  12   6    0.45    0.18
  13  13   7    0.64    0.22
  13  13   7    0.55    0.21
   7   5  11    1.09    0.26
   7   5  11    1.18    0.26
   6   4  10    0.06    0.17
   6   4  10    0.19    0.18
   5   3   9    1.35    0.21
   5   3   9    1.76    0.21
  -4  -2  -8    1.30    0.17
  -4  -2  -8    1.32    0.17
   4   2   8    1.28    0.18
   4   2   8    1.33    0.18
  -3  -1  -7    1.19    0.15
  -3  -1  -7    1.28    0.15
   3   1   7    1.11    0.16
   3   1   7    1.07    0.16
  -2   0  -6   16.76    0.42
  -2   0  -6   16.86    0.42
   2   0   6   16.41    0.44
   2   0   6   16.05    0.44
  -1   1  -5    7.82    0.24
  -1   1  -5    7.56    0.24
   1  -1   5    7.31    0.25
   1  -1   5    8.10    0.26
   0   2  -4    0.12    0.07
   0   2  -4    0.11    0.07
   0  -2   4    0.19    0.07
   0  -2   4    0.27    0.07
   1   3  -3    3.94    0.14
   1   3  -3    3.71    0.14
   1   3  -3    4.06    0.15
   1   3  -3    3.98    0.15
  -1  -3   3    4.00    0.14
  -1  -3   3    4.37    0.14
   2   4  -2  278.96    5.31
   2   4  -2  285.95    5.26
   2   4  -2  299.43    5.32
   2   4  -2  294.05    5.26
  -2  -4   2  293.09    5.31
  -2  -4   2  288.69    5.31
  -2  -4   2  295.62    5.25
  -2  -4   2  292.56    5.25
   3   5  -1  227.68    4.16
   3   5  -1  234.40    4.17
   3   5  -1  231.06    4.21
   3   5  -1  225.35    4.21
  -3  -5   1  230.50    4.20
  -3  -5   1  230.58    4.16
  -3  -5   1  233.08    4.40
  -3  -5   1  235.54    4.29
   4   6   0   18.01    0.35
   4   6   0   18.31    0.35
   4   6   0   17.85    0.44
   4   6   0   17.81    0.35
   4   6   0   18.30    0.35
   4   6   0   17.21    0.42
   5   7   1   34.53    0.67
   5   7   1   34.23    0.83
   5   7   1   35.46    0.67
   5   7   1   35.32    0.68
   5   7   1   34.82    0.67
   5   7   1   34.83    0.80
   6   8   2   31.63    0.65
   6   8   2   31.83    0.66
   6   8   2   32.94    0.64
   6   8   2   31.88    0.78
   6   8   2   33.03    0.82
   6   8   2   32.26    0.65
   7   9   3    4.61    0.19
   7   9   3    4.46    0.19
   7   9   3    4.68    0.19
   7   9   3    4.47    0.19
   7   9   3    4.72    0.27
   7   9   3    4.58    0.26
  -7  -9  -3    4.32    0.15
  -7  -9  -3    4.06    0.15
   8  10   4    3.09    0.20
   8  10   4    3.36    0.20
   8  10   4    3.76    0.26
  -8 -10  -4    3.63    0.16
  -8 -10  -4    3.73    0.16
   9  11   5    5.46    0.26
   9  11   5    5.45    0.26
  10  12   6    0.33    0.16
  10  12   6    0.43    0.16
  11  13   7    1.42    0.22
  11  13   7    1.32    0.22
  12  14   8    0.77    0.23
  12  14   8    0.57    0.23
   8   4  10    2.61    0.29
   8   4  10    2.00    0.27
   7   3   9    1.01    0.20
   7   3   9    0.97    0.20
   6   2   8   10.11    0.39
   6   2   8   11.34    0.40
  -5  -1  -7    9.37    0.31
  -5  -1  -7    9.53    0.30
   5   1   7    8.50    0.33
   5   1   7    8.45    0.33
  -4   0  -6    0.68    0.12
   4   0   6    0.51    0.13
   4   0   6    0.79    0.14
  -3   1  -5    1.50    0.13
  -3   1  -5    1.53    0.13
   3  -1   5    1.11    0.13
   3  -1   5    1.51    0.14
  -2   2  -4   36.60    0.73
  -2   2  -4   35.71    0.74
   2  -2   4   36.52    0.75
   2  -2   4   36.60    0.75
  -1   3  -3    3.76    0.14
  -1   3  -3    3.78    0.14
   1  -3   3    3.96    0.15
   1  -3   3    3.86    0.15
   0   4  -2   -0.11    0.04
   0   4  -2    0.01    0.04
   0   4  -2   -0.04    0.04
   0   4  -2   -0.14    0.04
   0   4  -2   -0.11    0.04
   0   4  -2   -0.05    0.04
   0  -4   2   -0.08    0.04
   0  -4   2   -0.05    0.04
   0  -4   2    0.04    0.04
   0  -4   2   -0.09    0.04
   0  -4   2   -0.07    0.04
   0  -4   2    0.03    0.04
   1   5  -1  256.24    4.64
   1   5  -1  258.07    4.69
   1   5  -1  259.96    4.64
   1   5  -1  256.39    4.69
   2   6   0  468.07    9.66
   2   6   0  462.62    8.34
   2   6   0  466.61    8.43
   2   6   0  449.69    8.43
   2   6   0  470.15   10.07
   2   6   0  447.34    8.34
  -2  -6   0  469.47    9.66
  -2  -6   0  479.41   10.07
   3   7   1   12.16    0.26
   3   7   1   11.87    0.32
   3   7   1   11.99    0.26
   3   7   1   11.67    0.31
   3   7   1   12.29    0.26
   3   7   1   11.96    0.25
  -3  -7  -1   12.52    0.26
  -3  -7  -1   11.81    0.25
  -3  -7  -1   11.70    0.25
  -3  -7  -1   12.34    0.25
   4   8   2   29.94    0.73
   4   8   2   32.26    0.63
   4   8   2   30.51    0.63
   4   8   2   32.64    0.62
   4   8   2   30.30    0.76
   4   8   2   30.52    0.63
  -4  -8  -2   32.42    0.62
  -4  -8  -2   32.27    0.61
   5   9   3  131.61    2.43
   5   9   3  133.93    2.45
   5   9   3  127.04    2.82
   5   9   3  126.84    2.94
   5   9   3  132.44    2.42
   5   9   3  131.68    2.46
  -5  -9  -3  131.04    2.44
  -5  -9  -3  132.53    2.41
   6  10   4   27.89    0.62
   6  10   4   27.27    0.62
  -6 -10  -4   27.88    0.58
  -6 -10  -4   27.36    0.59
   7  11   5    4.99    0.24
   7  11   5    4.98    0.24
  -7 -11  -5    5.11    0.20
  -7 -11  -5    5.17    0.21
   8  12   6    5.40    0.27
   8  12   6    5.45    0.27
   9  13   7    5.81    0.31
   9  13   7    6.10    0.31
  10  14   8    2.06    0.26
  10  14   8    2.05    0.26
  11  15   9    1.95    0.28
  11  15   9    1.99    0.28
  10   4  10    1.58    0.28
  10   4  10    1.41    0.27
   9   3   9    2.95    0.30
   9   3   9    3.23    0.30
   8   2   8    1.08    0.22
   8   2   8    0.75    0.21
   7   1   7    1.89    0.21
   7   1   7    2.29    0.22
  -6   0  -6    4.29    0.21
  -6   0  -6    4.67    0.20
   6   0   6    4.25    0.24
   6   0   6    4.85    0.25
  -5   1  -5   14.66    0.37
  -5   1  -5   14.42    0.37
   5  -1   5   14.89    0.41
   5  -1   5   16.31    0.47
   5  -1   5   14.16    0.40
   5  -1   5   15.90    0.49
  -4   2  -4   82.42    1.61
  -4   2  -4   82.69    1.63
   4  -2   4   84.99    1.97
   4  -2   4   87.93    1.64
   4  -2   4   90.18    1.66
   4  -2   4   86.86    1.89
  -3   3  -3   90.98    1.66
  -3   3  -3   89.86    1.68
   3  -3   3   88.40    1.69
   3  -3   3   90.24    1.94
   3  -3   3   87.02    1.69
   3  -3   3   90.52    1.68
   3  -3   3   91.12    2.02
   3  -3   3   87.36    1.66
  -2   4  -2  297.33    5.41
  -2   4  -2  297.54    5.36
  -2   4  -2  303.52    5.42
  -2   4  -2  296.54    5.35
   2  -4   2  304.10    5.42
   2  -4   2  299.82    5.41
   2  -4   2  282.51    6.20
   2  -4   2  284.33    6.46
   2  -4   2  299.23    5.35
   2  -4   2  297.76    5.36
   1  -5   1  255.58    4.75
   1  -5   1  253.99    4.70
   1  -5   1  265.04    4.75
   1  -5   1  268.72    4.70
   0  -6   0   -0.02    0.01
   0  -6   0   -0.02    0.01
   1   7   1  132.19    2.38
   1   7   1  133.41    2.36
   1   7   1  132.88    2.39
   1   7   1  131.19    2.36
  -1  -7  -1  126.03    2.36
  -1  -7  -1  128.91    2.36
  -1  -7  -1  128.21    2.38
  -1  -7  -1  126.61    2.38
   2   8   2   15.94    0.34
   2   8   2   15.72    0.34
   2   8   2   15.25    0.34
   2   8   2   15.26    0.33
  -2  -8  -2   16.24    0.34
  -2  -8  -2   15.00    0.33
  -2  -8  -2   14.89    0.33
  -2  -8  -2   15.41    0.33
  -2  -8  -2   14.81    0.33
  -2  -8  -2   15.47    0.34
   3   9   3    0.33    0.07
   3   9   3    0.22    0.07
   3   9   3    0.15    0.07
   3   9   3    0.25    0.07
  -3  -9  -3    0.20    0.06
  -3  -9  -3    0.17    0.06
   4  10   4   37.16    0.80
   4  10   4   38.47    0.79
  -4 -10  -4   38.41    0.76
  -4 -10  -4   37.53    0.78
   5  11   5   22.82    0.54
   5  11   5   21.52    0.54
  -5 -11  -5   22.65    0.52
  -5 -11  -5   22.65    0.51
   6  12   6    5.57    0.27
   6  12   6    5.76    0.27
  -6 -12  -6    5.87    0.23
  -6 -12  -6    6.22    0.24
   7  13   7    5.27    0.28
   7  13   7    5.39    0.28
   8  14   8    2.35    0.25
   8  14   8    2.11    0.25
   9  15   9    0.23    0.20
   9  15   9    0.15    0.19
  10  16  10    0.90    0.25
  10  16  10    1.00    0.26
  11   3   9    1.12    0.25
  11   3   9    1.55    0.27
  10   2   8    0.11    0.18
  10   2   8    0.53    0.20
   9   1   7    2.56    0.24
   9   1   7    2.82    0.25
   8   0   6    0.77    0.16
   8   0   6    0.48    0.15
  -7   1  -5   33.19    0.69
  -7   1  -5   33.63    0.68
   7  -1   5   31.20    0.73
   7  -1   5   31.71    0.73
   7  -1   5   32.58    0.89
   7  -1   5   33.11    0.85
  -6   2  -4    8.34    0.24
  -6   2  -4    8.05    0.23
   6  -2   4    8.45    0.27
   6  -2   4    8.43    0.35
   6  -2   4    8.65    0.27
   6  -2   4    8.65    0.34
  -5   3  -3   14.94    0.34
  -5   3  -3   14.49    0.33
   5  -3   3   15.13    0.36
   5  -3   3   14.51    0.35
   5  -3   3   14.45    0.34
   5  -3   3   14.72    0.42
   5  -3   3   15.20    0.36
   5  -3   3   15.42    0.45
  -4   4  -2  131.00    2.46
  -4   4  -2  129.85    2.49
   4  -4   2  128.79    3.00
   4  -4   2  140.45    2.47
   4  -4   2  137.28    2.50
   4  -4   2  138.06    2.48
   4  -4   2  139.58    2.50
  -3   5  -1  227.45    4.22
  -3   5  -1  232.95    4.27
   3  -5   1  236.82    4.22
   3  -5   1  237.06    4.22
   3  -5   1  239.24    4.27
   3  -5   1  231.26    4.27
  -2   6   0  472.41    8.98
  -2   6   0  476.46    8.75
   1  -7  -1  128.99    2.38
   1  -7  -1  130.97    2.39
   1  -7  -1  131.69    2.36
   1  -7  -1  130.32    2.36
   0   8   2    0.07    0.04
   0   8   2    0.05    0.04
   0   8   2    0.11    0.05
   0   8   2    0.06    0.05
   0  -8  -2    0.04    0.04
   0  -8  -2    0.06    0.05
   0  -8  -2    0.11    0.05
   0  -8  -2    0.01    0.05
   1   9   3    8.19    0.22
   1   9   3    7.80    0.22
  -1  -9  -3    7.58    0.21
  -1  -9  -3    7.42    0.20
  -1  -9  -3    7.46    0.21
  -1  -9  -3    7.26    0.20
   2  10   4   13.58    0.34
   2  10   4   13.85    0.34
  -2 -10  -4   13.14    0.32
  -2 -10  -4   12.29    0.32
   3  11   5    0.16    0.10
   3  11   5    0.30    0.10
  -3 -11  -5    0.29    0.09
  -3 -11  -5    0.48    0.09
   4  12   6   10.32    0.34
   4  12   6   10.05    0.34
  -4 -12  -6   10.75    0.32
  -4 -12  -6   10.63    0.31
   5  13   7    7.06    0.30
   5  13   7    7.13    0.30
  -5 -13  -7    7.27    0.26
  -5 -13  -7    6.76    0.27
   6  14   8    1.28    0.20
   6  14   8    1.48    0.20
   7  15   9    0.38    0.18
   7  15   9    0.50    0.19
   8  16  10   -0.01    0.20
   8  16  10    0.41    0.21
  12   2   8    0.51    0.22
  12   2   8    0.48    0.21
  11   1   7    1.23    0.21
  11   1   7    1.12    0.21
  10   0   6    6.70    0.30
  10   0   6    7.18    0.31
   9  -1   5    1.35    0.22
   9  -1   5    1.69    0.21
   9  -1   5    1.43    0.17
   9  -1   5    1.24    0.16
   8  -2   4    7.92    0.28
   8  -2   4    7.50    0.27
   8  -2   4    8.52    0.28
   8  -2   4    7.46    0.36
   8  -2   4    8.19    0.28
   8  -2   4    7.85    0.35
   7  -3   3    0.32    0.08
   7  -3   3    0.25    0.08
   7  -3   3    0.33    0.08
   7  -3   3    0.35    0.13
   7  -3   3    0.37    0.08
   7  -3   3    0.21    0.09
   7  -3   3    0.19    0.11
   7  -3   3    0.20    0.09
  -6   4  -2    4.75    0.13
  -6   4  -2    4.51    0.13
   6  -4   2    4.64    0.16
   6  -4   2    4.63    0.16
   6  -4   2    4.30    0.22
   6  -4   2    5.02    0.15
   6  -4   2    4.93    0.15
   5  -5   1   30.54    0.59
   5  -5   1   31.22    0.58
   5  -5   1   30.69    0.59
   5  -5   1   30.89    0.59
  -4   6   0   17.77    0.38
  -4   6   0   17.80    0.39
  -2   8   2   15.91    0.31
  -2   8   2   15.45    0.31
  -2   8   2   15.72    0.31
  -2   8   2   15.79    0.31
   2  -8  -2   13.01    0.32
   2  -8  -2   15.54    0.32
   2  -8  -2   13.08    0.32
   2  -8  -2   15.90    0.32
  -1   9   3    7.70    0.20
  -1   9   3    7.75    0.20
   1  -9  -3    7.01    0.20
   1  -9  -3    7.02    0.20
   1  -9  -3    7.64    0.21
   1  -9  -3    6.95    0.20
   1  -9  -3    6.98    0.20
   1  -9  -3    7.16    0.21
   0  10   4    0.36    0.08
   0  10   4    0.33    0.08
   0 -10  -4    0.37    0.08
   0 -10  -4    0.40    0.08
   1  11   5    0.36    0.09
   1  11   5    0.36    0.09
  -1 -11  -5    0.57    0.10
  -1 -11  -5    0.48    0.09
   2  12   6    1.32    0.15
   2  12   6    1.08    0.14
  -2 -12  -6    1.09    0.13
  -2 -12  -6    1.13    0.13
   3  13   7    3.66    0.23
   3  13   7    3.65    0.23
  -3 -13  -7    3.88    0.21
  -3 -13  -7    3.70    0.20
   4  14   8    0.44    0.15
   4  14   8    0.14    0.14
  -4 -14  -8    0.36    0.13
  -4 -14  -8    0.24    0.12
   5  15   9    0.96    0.20
   5  15   9    0.57    0.18
   6  16  10    0.67    0.21
   6  16  10    0.95    0.22
  13   1   7    3.00    0.28
  13   1   7    2.77    0.27
  12   0   6    0.17    0.17
  12   0   6   -0.09    0.16
  11  -1   5    2.25    0.20
  11  -1   5    1.70    0.25
  11  -1   5    1.65    0.19
  11  -1   5    2.17    0.25
  10  -2   4    3.84    0.22
  10  -2   4    4.16    0.29
  10  -2   4    3.70    0.22
  10  -2   4    4.53    0.31
   9  -3   3   13.99    0.37
   9  -3   3   14.15    0.37
   9  -3   3   14.75    0.47
   9  -3   3   14.58    0.37
   9  -3   3   15.03    0.50
   9  -3   3   14.60    0.36
   8  -4   2    0.93    0.08
   8  -4   2    0.74    0.14
   8  -4   2    1.03    0.09
   8  -4   2    1.02    0.09
   8  -4   2    0.87    0.09
   8  -4   2    0.84    0.08
   8  -4   2    1.22    0.10
   7  -5   1   18.68    0.38
   7  -5   1   19.01    0.39
   7  -5   1   18.76    0.38
   7  -5   1   19.07    0.39
   7  -5   1   19.33    0.53
  -6   6   0    4.34    0.17
  -6   6   0    4.14    0.16
  -5   7   1   35.76    0.74
  -5   7   1   35.18    0.72
   4  -8  -2   31.13    0.60
   4  -8  -2   31.24    0.59
   4  -8  -2   30.76    0.60
   4  -8  -2   30.90    0.59
  -3   9   3    0.23    0.05
  -3   9   3    0.23    0.05
   3  -9  -3    0.11    0.06
   3  -9  -3    0.18    0.06
   3  -9  -3    0.11    0.06
   3  -9  -3    0.21    0.06
   3  -9  -3    0.07    0.06
   3  -9  -3    0.04    0.06
  -2  10   4   13.39    0.32
  -2  10   4   13.49    0.31
   2 -10  -4   13.00    0.33
   2 -10  -4   13.42    0.32
   2 -10  -4   13.03    0.34
   2 -10  -4   13.65    0.33
  -1  11   5    0.42    0.09
  -1  11   5    0.43    0.09
   1 -11  -5    0.25    0.08
   1 -11  -5    0.33    0.08
   0  12   6    0.07    0.10
   0  12   6   -0.12    0.09
   0 -12  -6    0.03    0.09
   0 -12  -6    0.04    0.10
   1  13   7    2.04    0.18
   1  13   7    2.18    0.18
  -1 -13  -7    1.94    0.17
  -1 -13  -7    2.16    0.18
   2  14   8   10.52    0.37
   2  14   8    9.92    0.37
  -2 -14  -8   10.05    0.34
  -2 -14  -8   10.74    0.34
   3  15   9    1.32    0.20
   3  15   9    1.04    0.19
  -3 -15  -9    0.87    0.16
  -3 -15  -9    0.96    0.17
   4  16  10    0.23    0.19
   4  16  10    0.73    0.20
   5  17  11    0.44    0.22
   5  17  11    0.74    0.24
  15   1   7    0.49    0.23
  15   1   7    1.40    0.26
  14   0   6    0.57    0.19
  14   0   6    0.25    0.19
  13  -1   5    1.00    0.25
  13  -1   5    1.04    0.24
  13  -1   5    1.01    0.19
  13  -1   5    1.22    0.19
  12  -2   4    3.90    0.23
  12  -2   4    3.95    0.31
  12  -2   4    3.78    0.31
  12  -2   4    3.87    0.23
  11  -3   3    7.66    0.36
  11  -3   3    8.21    0.38
  11  -3   3    7.71    0.27
  11  -3   3    7.84    0.27
  10  -4   2    0.32    0.08
  10  -4   2    0.40    0.14
  10  -4   2    0.26    0.08
  10  -4   2    0.37    0.10
  10  -4   2    0.53    0.15
  10  -4   2    0.44    0.10
   9  -5   1    6.08    0.18
   9  -5   1    5.85    0.17
   9  -5   1    5.79    0.17
   9  -5   1    6.03    0.28
   9  -5   1    6.13    0.18
  -8   6   0    9.60    0.29
  -8   6   0    9.75    0.28
  -7   7   1   53.89    1.09
  -7   7   1   54.91    1.12
   6  -8  -2   30.79    0.58
   6  -8  -2   31.20    0.58
   6  -8  -2   30.38    0.59
   6  -8  -2   30.58    0.59
   5  -9  -3  128.93    2.41
   5  -9  -3  129.22    2.43
   5  -9  -3  128.50    2.40
   5  -9  -3  134.41    2.40
   5  -9  -3  134.76    2.43
   5  -9  -3  131.12    2.44
  -4  10   4   35.87    0.71
  -4  10   4   36.04    0.72
   4 -10  -4   36.36    0.73
   4 -10  -4   36.25    0.75
   4 -10  -4   36.03    0.74
   4 -10  -4   37.05    0.74
  -3  11   5    0.15    0.07
  -3  11   5    0.22    0.07
   3 -11  -5    0.21    0.09
   3 -11  -5    0.31    0.09
  -2  12   6    1.08    0.12
  -2  12   6    1.10    0.12
   2 -12  -6    1.13    0.13
   2 -12  -6    1.08    0.13
  -1  13   7    2.15    0.17
  -1  13   7    2.11    0.17
   1 -13  -7    2.27    0.18
   1 -13  -7    2.11    0.17
   0  14   8    0.69    0.14
   0  14   8    0.54    0.14
   0 -14  -8    0.36    0.12
   0 -14  -8    0.45    0.13
   1  15   9    4.00    0.25
   1  15   9    3.62    0.25
  -1 -15  -9    3.73    0.24
  -1 -15  -9    3.88    0.23
   2  16  10    0.57    0.19
  -2 -16 -10    0.67    0.17
  -2 -16 -10    0.67    0.18
  16   0   6    0.25    0.21
  16   0   6    0.00    0.20
  15  -1   5    0.98    0.28
  15  -1   5    1.57    0.22
  15  -1   5    1.27    0.21
  15  -1   5    1.41    0.28
  14  -2   4    1.42    0.25
  14  -2   4    1.05    0.19
  14  -2   4    1.32    0.26
  14  -2   4    1.41    0.20
  13  -3   3    1.81    0.24
  13  -3   3    1.81    0.17
  13  -3   3    1.66    0.17
  13  -3   3    1.85    0.26
  12  -4   2    4.84    0.32
  12  -4   2    5.21    0.21
  12  -4   2    5.08    0.30
  12  -4   2    4.99    0.20
  11  -5   1    2.76    0.15
  11  -5   1    3.25    0.24
  11  -5   1    2.63    0.14
  11  -5   1    2.93    0.14
  11  -5   1    2.94    0.15
 -10   6   0    2.88    0.18
  10  -6   0    2.55    0.22
  -9   7   1    3.13    0.18
  -9   7   1    3.05    0.18
  -8   8   2    1.66    0.14
  -8   8   2    1.78    0.13
   8  -8  -2    1.40    0.08
   8  -8  -2    1.51    0.08
   7  -9  -3    4.11    0.14
   7  -9  -3    4.27    0.15
   7  -9  -3    4.54    0.15
   7  -9  -3    4.21    0.15
   6 -10  -4   25.53    0.57
   6 -10  -4   27.95    0.57
   6 -10  -4   27.63    0.56
   6 -10  -4   26.26    0.57
   5 -11  -5   21.35    0.52
   5 -11  -5   22.67    0.49
   5 -11  -5   22.41    0.50
   5 -11  -5   21.63    0.51
  -4  12   6    9.95    0.28
  -4  12   6    9.90    0.28
   4 -12  -6    9.61    0.30
   4 -12  -6    9.87    0.30
  -3  13   7    3.38    0.19
  -3  13   7    3.50    0.20
   3 -13  -7    3.97    0.21
   3 -13  -7    3.57    0.21
   2 -14  -8   10.05    0.34
   2 -14  -8   10.10    0.34
   1 -15  -9    3.63    0.23
   1 -15  -9    3.40    0.22
   0 -16 -10    1.02    0.17
   0 -16 -10    0.97    0.18
  -1 -17 -11    0.36    0.19
  -1 -17 -11    0.36    0.18
  17  -1   5    1.41    0.24
  17  -1   5    1.14    0.23
  16  -2   4    3.56    0.39
  16  -2   4    3.35    0.27
  16  -2   4    2.88    0.34
  16  -2   4    3.07    0.26
  15  -3   3    3.02    0.33
  15  -3   3    3.05    0.22
  15  -3   3    2.81    0.30
  15  -3   3    3.03    0.22
  14  -4   2    0.60    0.19
  14  -4   2    0.39    0.19
  14  -4   2    0.45    0.12
  14  -4   2    0.39    0.12
  13  -5   1    2.79    0.16
  13  -5   1    2.55    0.15
  13  -5   1    3.20    0.26
  13  -5   1    3.06    0.27
  12  -6   0    1.36    0.19
  12  -6   0    1.19    0.08
  12  -6   0    1.02    0.08
 -11   7   1    3.34    0.20
 -11   7   1    3.37    0.20
 -10   8   2    9.75    0.32
 -10   8   2    9.87    0.33
  -9   9   3    2.89    0.19
  -9   9   3    3.23    0.20
   9  -9  -3    3.03    0.13
   9  -9  -3    2.73    0.13
   9  -9  -3    3.07    0.14
   9  -9  -3    3.01    0.12
   8 -10  -4    3.02    0.17
   8 -10  -4    3.21    0.15
   8 -10  -4    3.30    0.16
   8 -10  -4    3.20    0.17
   7 -11  -5    5.48    0.20
   7 -11  -5    5.20    0.21
   6 -12  -6    6.21    0.23
   6 -12  -6    6.06    0.24
   5 -13  -7    6.59    0.26
   5 -13  -7    6.96    0.26
   4 -14  -8    0.39    0.13
   4 -14  -8    0.40    0.13
   3 -15  -9    0.77    0.16
   3 -15  -9    0.92    0.17
   2 -16 -10    0.63    0.17
   2 -16 -10    0.51    0.16
   1 -17 -11    0.28    0.18
   1 -17 -11    0.40    0.18
  17  -3   3    1.44    0.20
  17  -3   3    1.13    0.28
  17  -3   3    1.62    0.32
  17  -3   3    1.12    0.19
  16  -4   2    1.19    0.17
  16  -4   2    1.21    0.26
  16  -4   2    1.86    0.27
  16  -4   2    1.55    0.17
  15  -5   1    2.20    0.26
  15  -5   1    1.95    0.16
  15  -5   1    2.21    0.16
  15  -5   1    2.51    0.28
  14  -6   0    3.55    0.16
  14  -6   0    3.86    0.28
  14  -6   0    3.57    0.16
  14  -6   0    4.18    0.31
 -13   7   1    1.22    0.17
 -13   7   1    1.22    0.17
  13  -7  -1    1.57    0.20
 -12   8   2    1.51    0.18
 -12   8   2    1.59    0.17
 -11   9   3    4.27    0.24
 -11   9   3    4.23    0.24
  11  -9  -3    4.70    0.15
  11  -9  -3    4.51    0.16
 -10  10   4   10.35    0.35
 -10  10   4    9.30    0.33
  10 -10  -4    9.59    0.26
  10 -10  -4    9.67    0.26
   9 -11  -5    5.26    0.21
   9 -11  -5    5.36    0.20
   8 -12  -6    5.46    0.22
   8 -12  -6    5.29    0.22
   7 -13  -7    5.39    0.24
   7 -13  -7    5.35    0.23
   6 -14  -8    1.28    0.16
   6 -14  -8    1.53    0.18
   5 -15  -9    0.98    0.18
   5 -15  -9    0.81    0.17
   4 -16 -10    0.68    0.19
   4 -16 -10    0.50    0.18
   3 -17 -11    0.69    0.19
   3 -17 -11    0.64    0.19
  18  -4   2    0.06    0.25
  18  -4   2    0.03    0.16
  18  -4   2    0.02    0.16
  18  -4   2    0.09    0.26
  17  -5   1    0.52    0.22
  17  -5   1    0.58    0.14
  17  -5   1    0.59    0.14
  17  -5   1    0.68    0.25
  16  -6   0    0.09    0.10
  16  -6   0    0.22    0.20
  16  -6   0    0.16    0.19
  15  -7  -1    1.29    0.23
  15  -7  -1    1.46    0.22
 -14   8   2    1.86    0.21
 -14   8   2    1.74    0.21
  14  -8  -2    1.91    0.23
 -13   9   3    3.08    0.24
 -13   9   3    2.90    0.24
  13  -9  -3    2.52    0.14
  13  -9  -3    2.72    0.14
 -12  10   4    1.25    0.17
 -12  10   4    0.71    0.16
  12 -10  -4    0.81    0.10
  12 -10  -4    0.72    0.10
 -11  11   5    1.12    0.18
 -11  11   5    1.02    0.17
  11 -11  -5    1.16    0.13
  11 -11  -5    0.90    0.12
  10 -12  -6    0.38    0.12
  10 -12  -6    0.42    0.12
   9 -13  -7    5.75    0.25
   9 -13  -7    5.68    0.24
   8 -14  -8    2.11    0.20
   8 -14  -8    2.19    0.20
   7 -15  -9    0.73    0.16
   7 -15  -9    0.41    0.16
   6 -16 -10    0.50    0.18
   6 -16 -10    0.50    0.18
   5 -17 -11    0.32    0.18
   5 -17 -11    0.48    0.19
  18  -6   0    0.73    0.25
  18  -6   0    0.43    0.25
  17  -7  -1    1.81    0.27
  17  -7  -1    1.81    0.29
  16  -8  -2    2.04    0.26
  16  -8  -2    1.82    0.25
 -15   9   3    1.67    0.22
 -15   9   3    1.83    0.23
  15  -9  -3    2.03    0.25
 -14  10   4    2.04    0.23
 -14  10   4    2.15    0.24
  14 -10  -4    2.15    0.15
  14 -10  -4    2.24    0.15
 -13  11   5    2.05    0.23
 -13  11   5    2.33    0.25
  13 -11  -5    1.89    0.16
  13 -11  -5    2.05    0.16
 -12  12   6    0.88    0.19
 -12  12   6    0.70    0.19
  12 -12  -6    0.78    0.13
  12 -12  -6    0.59    0.13
 -11  13   7    1.79    0.23
 -11  13   7    1.65    0.21
  11 -13  -7    1.66    0.17
  11 -13  -7    1.42    0.17
  10 -14  -8    1.91    0.20
  10 -14  -8    2.11    0.21
   9 -15  -9    0.43    0.16
   9 -15  -9    0.47    0.17
   8 -16 -10    0.13    0.17
   8 -16 -10    0.14    0.18
 -16  10   4    2.81    0.29
 -16  10   4    2.62    0.29
  16 -10  -4    2.44    0.18
  16 -10  -4    2.48    0.18
 -15  11   5    6.04    0.35
 -15  11   5    5.82    0.35
  15 -11  -5    6.33    0.25
  15 -11  -5    6.32    0.25
 -14  12   6    1.17    0.24
 -14  12   6    1.30    0.24
  14 -12  -6    0.87    0.15
  14 -12  -6    1.17    0.17
 -13  13   7    0.47    0.21
 -13  13   7    0.36    0.20
  13 -13  -7    0.58    0.17
  13 -13  -7    0.66    0.17
 -12  14   8    0.56    0.22
 -12  14   8    0.36    0.20
  12 -14  -8    0.31    0.16
  12 -14  -8    0.19    0.16
  11 -15  -9    1.80    0.22
  11 -15  -9    1.65    0.22
 -17  11   5    2.26    0.30
 -17  11   5    2.09    0.30
 -16  12   6    0.56    0.24
 -16  12   6    0.58    0.24
  16 -12  -6    0.29    0.16
  16 -12  -6    0.25    0.16
 -15  13   7    1.93    0.30
 -15  13   7    1.38    0.27
  15 -13  -7    1.67    0.20
  15 -13  -7    1.62    0.20
  14   0  -8   -0.03    0.18
  14   0  -8    0.05    0.18
 -14   0   8    0.37    0.25
 -14   0   8    0.12    0.24
  15   1  -7    0.99    0.19
  15   1  -7    0.79    0.20
 -15  -1   7    1.21    0.27
 -15  -1   7    1.42    0.27
  16   2  -6    2.50    0.23
  16   2  -6    2.87    0.23
 -16  -2   6    2.45    0.31
 -16  -2   6    2.99    0.33
  17   3  -5    0.77    0.17
  17   3  -5    0.66    0.17
 -17  -3   5    0.36    0.23
 -17  -3   5    0.82    0.26
  10  -2 -10    1.19    0.22
  11  -1  -9    0.56    0.19
  11  -1  -9    0.86    0.19
 -11   1   9    1.34    0.25
 -11   1   9    0.69    0.22
  12   0  -8    2.85    0.24
  12   0  -8    2.85    0.24
 -12   0   8    2.98    0.29
 -12   0   8    2.93    0.28
  13   1  -7    2.68    0.22
  13   1  -7    3.03    0.22
 -13  -1   7    3.19    0.29
 -13  -1   7    2.59    0.26
  14   2  -6    2.11    0.20
  14   2  -6    1.95    0.19
 -14  -2   6    1.45    0.25
 -14  -2   6    2.23    0.26
  15   3  -5    5.83    0.26
  15   3  -5    5.37    0.25
 -15  -3   5    5.30    0.34
 -15  -3   5    5.37    0.33
  16   4  -4    0.28    0.13
  16   4  -4    0.41    0.14
 -16  -4   4    0.17    0.19
 -16  -4   4    0.04    0.19
  17   5  -3    1.31    0.15
  17   5  -3    1.27    0.15
  18   6  -2    0.10    0.14
   7  -3 -11    0.75    0.22
   7  -3 -11    0.99    0.22
   8  -2 -10    0.92    0.21
   8  -2 -10    0.61    0.19
   9  -1  -9    0.65    0.17
   9  -1  -9   -0.24    0.14
  10   0  -8   -0.16    0.13
  10   0  -8   -0.14    0.13
 -10   0   8    0.02    0.17
 -10   0   8    0.05    0.16
  11   1  -7    1.56    0.17
  11   1  -7    0.99    0.16
 -11  -1   7    1.33    0.20
 -11  -1   7    0.85    0.19
  12   2  -6    3.32    0.23
  12   2  -6    3.17    0.22
 -12  -2   6    3.23    0.27
 -12  -2   6    2.91    0.26
  13   3  -5    1.10    0.15
  13   3  -5    0.80    0.14
 -13  -3   5    1.18    0.20
 -13  -3   5    1.26    0.21
  14   4  -4   12.13    0.34
  14   4  -4   12.20    0.34
 -14  -4   4   11.30    0.44
 -14  -4   4   11.55    0.43
  15   5  -3    1.68    0.15
  15   5  -3    1.57    0.15
 -15  -5   3    1.54    0.22
 -15  -5   3    1.44    0.21
  16   6  -2    1.05    0.14
  16   6  -2    0.55    0.13
  17   7  -1    1.36    0.16
  17   7  -1    1.53    0.30
  17   7  -1    1.56    0.28
  17   7  -1    2.01    0.17
  18   8   0   -0.11    0.24
  18   8   0   -0.21    0.25
  18   8   0    0.38    0.15
  18   8   0    0.66    0.16
   5  -3 -11    0.41    0.18
   5  -3 -11    0.29    0.18
   6  -2 -10    0.74    0.19
   6  -2 -10    0.56    0.18
   7  -1  -9    0.38    0.16
   7  -1  -9    0.27    0.16
   8   0  -8    1.34    0.17
   8   0  -8    1.69    0.19
   9   1  -7    2.66    0.20
   9   1  -7    2.82    0.19
  10   2  -6    3.01    0.19
  10   2  -6    3.57    0.20
 -10  -2   6    3.33    0.23
 -10  -2   6    3.40    0.23
  11   3  -5    2.15    0.16
  11   3  -5    2.39    0.17
 -11  -3   5    2.52    0.22
 -11  -3   5    2.42    0.21
  12   4  -4    2.30    0.16
  12   4  -4    2.23    0.15
 -12  -4   4    2.25    0.22
 -12  -4   4    2.42    0.22
  13   5  -3    4.71    0.29
  13   5  -3    4.63    0.27
  13   5  -3    4.09    0.18
  13   5  -3    4.15    0.18
 -13  -5   3    4.30    0.27
 -13  -5   3    3.81    0.25
  14   6  -2    1.05    0.12
  14   6  -2    0.95    0.19
  14   6  -2    0.80    0.11
  14   6  -2    1.12    0.20
  15   7  -1    1.28    0.14
  15   7  -1    1.09    0.13
  15   7  -1    1.25    0.22
  15   7  -1    1.27    0.23
  16   8   0   -0.29    0.12
  16   8   0    0.05    0.21
  16   8   0   -0.03    0.12
  16   8   0   -0.15    0.19
  17   9   1    0.86    0.17
  17   9   1    0.89    0.17
  17   9   1    0.73    0.26
  17   9   1    0.88    0.26
  18  10   2    0.07    0.17
  18  10   2    0.14    0.17
   3  -3 -11    0.46    0.19
   3  -3 -11    0.53    0.19
   4  -2 -10    1.95    0.23
   4  -2 -10    1.68    0.21
   5  -1  -9    1.75    0.20
   5  -1  -9    1.72    0.20
   6   0  -8    1.59    0.17
   7   1  -7    2.03    0.18
   7   1  -7    2.03    0.18
   8   2  -6    9.73    0.31
   8   2  -6    9.79    0.30
   9   3  -5    3.27    0.17
   9   3  -5    3.05    0.17
  -9  -3   5    2.81    0.20
  -9  -3   5    3.16    0.21
  10   4  -4    2.28    0.20
  10   4  -4    2.27    0.15
  10   4  -4    2.27    0.15
 -10  -4   4    2.16    0.19
 -10  -4   4    1.97    0.18
  11   5  -3    3.24    0.16
  11   5  -3    2.99    0.16
  11   5  -3    2.86    0.23
 -11  -5   3    3.00    0.21
 -11  -5   3    3.10    0.22
  12   6  -2   12.54    0.31
  12   6  -2   13.62    0.45
  12   6  -2   12.92    0.31
  12   6  -2   13.32    0.42
 -12  -6   2   12.20    0.40
 -12  -6   2   12.42    0.41
  13   7  -1    1.57    0.21
  13   7  -1    1.49    0.12
  13   7  -1    1.59    0.20
  13   7  -1    1.63    0.12
  14   8   0    5.82    0.22
  14   8   0    5.42    0.34
  14   8   0    6.27    0.34
  14   8   0    5.53    0.22
  15   9   1    0.74    0.23
  15   9   1    0.47    0.13
  15   9   1    1.06    0.15
  15   9   1    0.89    0.22
  16  10   2    0.02    0.22
  16  10   2    0.37    0.23
  16  10   2    0.34    0.15
  16  10   2    0.52    0.16
  17  11   3    0.20    0.17
  17  11   3    0.26    0.17
   1  -3 -11   -0.02    0.16
   1  -3 -11    0.05    0.16
   2  -2 -10    2.28    0.23
   2  -2 -10    2.69    0.24
   3  -1  -9    1.09    0.17
   3  -1  -9    1.08    0.17
   4   0  -8    5.53    0.26
   4   0  -8    5.68    0.26
   5   1  -7    9.49    0.31
   5   1  -7    9.30    0.32
   6   2  -6    1.95    0.16
   7   3  -5    8.34    0.26
   7   3  -5    7.90    0.25
   8   4  -4    8.36    0.25
   8   4  -4    8.65    0.24
   8   4  -4    8.37    0.26
   8   4  -4    8.39    0.25
  -8  -4   4    8.37    0.29
  -8  -4   4    8.69    0.29
   9   5  -3   10.22    0.26
   9   5  -3   10.24    0.27
   9   5  -3    9.79    0.26
   9   5  -3   10.48    0.26
   9   5  -3   10.22    0.32
  -9  -5   3    9.78    0.32
  -9  -5   3   10.11    0.33
  10   6  -2    1.45    0.10
  10   6  -2    1.35    0.15
  10   6  -2    1.68    0.12
  10   6  -2    1.51    0.10
  10   6  -2    1.61    0.12
 -10  -6   2    1.95    0.16
 -10  -6   2    1.65    0.16
  11   7  -1    3.96    0.26
  11   7  -1    3.73    0.15
  11   7  -1    3.30    0.24
  11   7  -1    3.83    0.16
  11   7  -1    3.94    0.15
  11   7  -1    3.83    0.15
  12   8   0    8.40    0.37
  12   8   0    7.87    0.23
  12   8   0    7.84    0.34
  12   8   0    7.80    0.24
  13   9   1    2.28    0.24
  13   9   1    2.12    0.16
  13   9   1    2.42    0.17
  13   9   1    2.30    0.25
  14  10   2    0.47    0.21
  14  10   2    0.62    0.14
  14  10   2    0.36    0.19
  14  10   2    0.36    0.13
  15  11   3    1.18    0.18
  15  11   3    0.76    0.16
  16  12   4    0.51    0.19
  16  12   4    0.17    0.18
  17  13   5    1.17    0.24
  17  13   5    0.86    0.23
  -1  -3 -11    0.11    0.18
  -1  -3 -11   -0.12    0.17
   0  -2 -10    0.66    0.17
   0  -2 -10    0.59    0.17
   1  -1  -9    0.95    0.17
   1  -1  -9    1.20    0.17
   2   0  -8    0.09    0.13
   2   0  -8    0.28    0.12
  -2   0   8    0.17    0.12
  -2   0   8    0.21    0.12
   3   1  -7    1.39    0.16
   3   1  -7    1.59    0.16
  -3  -1   7    1.27    0.14
  -3  -1   7    1.15    0.14
  -4  -2   6    8.84    0.27
  -4  -2   6    9.17    0.27
   5   3  -5   45.31    0.90
   5   3  -5   44.72    0.92
   5   3  -5   44.07    0.91
   5   3  -5   45.13    0.91
  -5  -3   5   43.54    0.88
  -5  -3   5   43.65    0.87
   6   4  -4   16.55    0.39
   6   4  -4   16.22    0.38
   6   4  -4   16.68    0.39
   6   4  -4   16.40    0.39
   7   5  -3    7.31    0.20
   7   5  -3    7.14    0.20
   7   5  -3    7.04    0.20
   7   5  -3    7.16    0.20
  -7  -5   3    7.16    0.24
  -7  -5   3    6.71    0.24
   8   6  -2    6.79    0.25
   8   6  -2    6.96    0.18
   8   6  -2    6.78    0.18
   8   6  -2    6.72    0.18
   8   6  -2    7.05    0.18
  -8  -6   2    6.21    0.23
  -8  -6   2    6.73    0.24
   9   7  -1    3.16    0.22
   9   7  -1    3.27    0.13
   9   7  -1    3.46    0.21
   9   7  -1    3.20    0.13
   9   7  -1    3.44    0.13
   9   7  -1    3.40    0.13
  -9  -7   1    4.18    0.19
  -9  -7   1    4.23    0.20
  10   8   0    6.60    0.20
  10   8   0    6.98    0.31
  10   8   0    6.60    0.20
  10   8   0    6.85    0.30
  10   8   0    6.65    0.19
  10   8   0    6.85    0.19
  11   9   1   18.66    0.59
  11   9   1   18.73    0.43
  11   9   1   18.68    0.44
  11   9   1   18.90    0.56
  12  10   2    3.49    0.30
  12  10   2    3.12    0.19
  12  10   2    3.49    0.29
  12  10   2    2.61    0.18
  13  11   3    7.04    0.28
  13  11   3    5.90    0.36
  13  11   3    6.62    0.28
  13  11   3    6.20    0.37
  14  12   4    1.98    0.21
  14  12   4    2.16    0.21
  15  13   5    1.26    0.22
  15  13   5    1.26    0.22
  16  14   6    0.11    0.22
  16  14   6    0.24    0.22
  -2  -2 -10    2.90    0.25
  -2  -2 -10    2.91    0.26
   2   2  10    2.74    0.26
   2   2  10    3.12    0.27
  -1  -1  -9    1.29    0.17
  -1  -1  -9    1.04    0.17
   1   1   9    1.30    0.18
   1   1   9    1.15    0.18
   0   0  -8    2.10    0.19
   0   0  -8    2.58    0.20
   0   0   8    2.73    0.21
   0   0   8    2.83    0.21
   1   1  -7    2.59    0.18
   1   1  -7    2.66    0.18
  -1  -1   7    1.78    0.16
  -1  -1   7    1.62    0.15
   2   2  -6    9.03    0.29
   2   2  -6    9.38    0.29
  -2  -2   6    8.96    0.27
  -2  -2   6    9.20    0.28
   3   3  -5   26.25    0.59
   3   3  -5   26.14    0.58
  -3  -3   5   27.48    0.57
  -3  -3   5   27.20    0.58
   4   4  -4   63.05    1.20
   4   4  -4   63.52    1.22
   4   4  -4   61.85    1.20
   4   4  -4   61.49    1.22
  -4  -4   4   62.56    1.19
  -4  -4   4   63.49    1.20
   5   5  -3   28.02    0.56
   5   5  -3   27.89    0.57
   5   5  -3   28.14    0.57
   5   5  -3   27.53    0.56
   6   6  -2    3.54    0.12
   6   6  -2    3.77    0.13
   6   6  -2    3.65    0.12
   6   6  -2    3.56    0.13
  -6  -6   2    3.63    0.15
  -6  -6   2    3.26    0.15
   7   7  -1   55.75    1.05
   7   7  -1   54.64    1.04
   7   7  -1   56.01    1.29
   7   7  -1   57.54    1.05
   7   7  -1   57.16    1.04
  -7  -7   1   54.71    1.12
  -7  -7   1   54.39    1.15
   8   8   0   34.56    0.67
   8   8   0   34.85    0.86
   8   8   0   34.46    0.67
   8   8   0   33.63    0.67
   8   8   0   33.93    0.82
   8   8   0   34.36    0.66
   9   9   1   35.59    0.71
   9   9   1   35.25    0.90
   9   9   1   36.07    0.87
   9   9   1   35.03    0.70
   9   9   1   34.15    0.70
   9   9   1   34.26    0.69
  10  10   2   12.91    0.33
  10  10   2   13.54    0.45
  10  10   2   13.31    0.47
  10  10   2   13.19    0.34
  10  10   2   13.50    0.35
  10  10   2   12.34    0.33
  11  11   3   14.31    0.50
  11  11   3   14.60    0.53
  11  11   3   14.46    0.40
  11  11   3   14.60    0.40
  12  12   4    0.21    0.14
  12  12   4    0.22    0.14
  13  13   5    3.46    0.27
  13  13   5    3.68    0.26
  14  14   6    0.72    0.21
  14  14   6    0.79    0.21
   5   3  11    0.46    0.22
   5   3  11    0.33    0.22
   4   2  10    1.56    0.23
   4   2  10    2.05    0.24
  -3  -1  -9    1.36    0.18
  -3  -1  -9    1.07    0.17
   3   1   9    0.79    0.17
   3   1   9    1.19    0.19
  -2   0  -8    0.13    0.12
  -2   0  -8    0.31    0.13
   2   0   8    0.02    0.12
   2   0   8    0.21    0.13
   1  -1   7    1.75    0.16
   1  -1   7    2.00    0.17
   0   2  -6   44.01    0.91
   0   2  -6   43.60    0.92
   0  -2   6   44.44    0.91
   0  -2   6   43.72    0.92
   1   3  -5    4.48    0.18
   1   3  -5    4.70    0.19
  -1  -3   5    4.27    0.18
  -1  -3   5    4.42    0.18
   2   4  -4   39.98    0.80
   2   4  -4   40.09    0.82
  -2  -4   4   41.46    0.81
  -2  -4   4   41.03    0.80
   3   5  -3    8.33    0.21
   3   5  -3    8.11    0.21
   3   5  -3    7.74    0.21
   3   5  -3    8.20    0.22
  -3  -5   3    7.62    0.20
  -3  -5   3    7.86    0.20
   4   6  -2    3.23    0.12
   4   6  -2    3.67    0.12
   4   6  -2    3.27    0.12
   4   6  -2    3.62    0.12
   5   7  -1   34.64    0.66
   5   7  -1   33.06    0.65
   5   7  -1   34.32    0.80
   5   7  -1   35.01    0.65
   5   7  -1   33.39    0.64
  -5  -7   1   34.85    0.72
  -5  -7   1   34.67    0.70
   6   8   0   19.71    0.39
   6   8   0   19.39    0.49
   6   8   0   19.74    0.40
   6   8   0   19.61    0.51
   6   8   0   19.79    0.40
   6   8   0   19.91    0.40
   7   9   1    2.32    0.12
   7   9   1    2.01    0.16
   7   9   1    2.13    0.11
   7   9   1    2.26    0.12
   7   9   1    2.04    0.11
   7   9   1    2.25    0.17
   8  10   2    3.96    0.17
   8  10   2    3.76    0.23
   8  10   2    3.99    0.16
   8  10   2    3.55    0.24
   8  10   2    3.81    0.16
   8  10   2    3.75    0.17
   9  11   3    2.60    0.24
   9  11   3    2.36    0.16
   9  11   3    2.07    0.15
   9  11   3    2.34    0.17
   9  11   3    2.17    0.16
   9  11   3    2.68    0.23
  -9 -11  -3    2.28    0.13
  -9 -11  -3    2.39    0.12
  10  12   4    6.91    0.28
  10  12   4    6.57    0.28
  11  13   5    0.62    0.15
  11  13   5    0.62    0.16
  12  14   6    0.81    0.20
  12  14   6    0.90    0.20
  13  15   7   -0.12    0.19
  13  15   7    0.31    0.20
   7   3  11    0.77    0.24
   7   3  11    0.58    0.23
   6   2  10    0.43    0.19
   6   2  10    0.28    0.18
   5   1   9    1.59    0.20
   5   1   9    1.41    0.20
  -4   0  -8    5.95    0.26
  -4   0  -8    6.30    0.27
   4   0   8    6.41    0.29
   4   0   8    5.77    0.28
  -3   1  -7    1.51    0.15
  -3   1  -7    1.52    0.15
   3  -1   7    1.22    0.16
   3  -1   7    1.19    0.16
  -2   2  -6    9.59    0.29
  -2   2  -6    9.40    0.29
   2  -2   6    9.29    0.30
   2  -2   6    9.22    0.31
  -1   3  -5    4.35    0.18
  -1   3  -5    4.73    0.19
   1  -3   5    4.55    0.19
   1  -3   5    4.29    0.19
   0   4  -4   17.30    0.39
   0   4  -4   17.61    0.40
   0  -4   4   17.46    0.39
   0  -4   4   16.89    0.40
   1   5  -3   14.63    0.33
   1   5  -3   14.38    0.33
   1   5  -3   13.57    0.32
  -1  -5   3   14.79    0.32
  -1  -5   3   14.70    0.32
   2   6  -2  755.49   14.05
   2   6  -2  796.90   14.05
   2   6  -2  738.31   13.89
   2   6  -2  756.95   13.89
  -2  -6   2  778.91   13.89
  -2  -6   2  786.10   14.05
  -2  -6   2  783.65   13.89
  -2  -6   2  784.68   14.05
   3   7  -1   12.12    0.24
   3   7  -1   12.22    0.25
   3   7  -1   12.31    0.25
   3   7  -1   11.67    0.29
   3   7  -1   12.01    0.25
  -3  -7   1   11.93    0.24
  -3  -7   1   12.33    0.27
  -3  -7   1   12.19    0.27
  -3  -7   1   11.66    0.24
   4   8   0    2.35    0.12
   4   8   0    2.79    0.09
   4   8   0    2.50    0.09
   4   8   0    2.62    0.09
   4   8   0    2.43    0.13
   4   8   0    2.54    0.09
  -4  -8   0    2.65    0.08
  -4  -8   0    2.61    0.08
   5   9   1    2.89    0.11
   5   9   1    2.28    0.17
   5   9   1    2.75    0.12
   5   9   1    2.54    0.16
   5   9   1    2.77    0.11
   5   9   1    2.86    0.12
   6  10   2    7.86    0.23
   6  10   2    7.46    0.21
   6  10   2    7.95    0.22
   6  10   2    7.84    0.30
   6  10   2    7.59    0.29
   6  10   2    7.60    0.22
   7  11   3    3.57    0.18
   7  11   3    3.26    0.17
   7  11   3    3.57    0.24
   7  11   3    3.20    0.17
   7  11   3    3.52    0.17
   7  11   3    3.71    0.24
  -7 -11  -3    2.94    0.13
  -7 -11  -3    3.11    0.14
   8  12   4   10.43    0.32
   8  12   4   10.15    0.32
  -8 -12  -4   10.29    0.27
  -8 -12  -4   10.10    0.28
   9  13   5    0.43    0.14
   9  13   5    0.46    0.14
  10  14   6    0.40    0.16
  10  14   6    0.63    0.17
  11  15   7    2.45    0.26
  11  15   7    2.24    0.26
  12  16   8    0.70    0.24
  12  16   8    1.00    0.25
   8   2  10    1.67    0.25
   8   2  10    0.80    0.22
   7   1   9   -0.01    0.16
   7   1   9    0.39    0.18
   6   0   8    1.08    0.18
   6   0   8    1.08    0.18
  -5   1  -7    9.58    0.32
  -5   1  -7    9.41    0.31
   5  -1   7    9.50    0.35
   5  -1   7    9.26    0.35
  -4   2  -6   10.01    0.30
  -4   2  -6    9.61    0.30
   4  -2   6    9.52    0.32
   4  -2   6    9.62    0.33
  -3   3  -5   27.38    0.59
  -3   3  -5   27.45    0.60
   3  -3   5   28.04    0.62
   3  -3   5   27.63    0.62
  -2   4  -4   41.38    0.83
  -2   4  -4   41.38    0.84
   2  -4   4   42.53    0.86
   2  -4   4   42.18    0.96
   2  -4   4   42.98    0.85
   2  -4   4   42.92    1.00
  -1   5  -3   14.47    0.32
  -1   5  -3   14.00    0.32
   1  -5   3   14.24    0.37
   1  -5   3   14.17    0.36
   1  -5   3   13.74    0.33
   1  -5   3   14.15    0.33
   0   6  -2    3.85    0.12
   0   6  -2    4.12    0.13
   0   6  -2    3.99    0.13
   0   6  -2    3.91    0.12
   0  -6   2    4.29    0.13
   0  -6   2    4.02    0.12
   0  -6   2    3.92    0.13
   0  -6   2    3.88    0.12
   0  -6   2    4.09    0.12
   0  -6   2    3.99    0.12
   1   7  -1  133.31    2.40
   1   7  -1  133.65    2.40
   1   7  -1  132.58    2.38
   1   7  -1  133.81    2.38
  -1  -7   1  127.87    2.40
  -1  -7   1  126.17    2.38
   2   8   0   34.93    0.65
   2   8   0   35.26    0.66
   2   8   0   34.91    0.65
   2   8   0   34.51    0.66
  -2  -8   0   35.23    0.79
  -2  -8   0   35.20    0.75
   3   9   1   60.45    1.10
   3   9   1   58.19    1.33
   3   9   1   61.34    1.11
   3   9   1   60.23    1.10
   3   9   1   59.69    1.11
   3   9   1   57.13    1.28
  -3  -9  -1   61.31    1.11
  -3  -9  -1   55.50    1.11
  -3  -9  -1   56.01    1.10
  -3  -9  -1   61.25    1.09
   4  10   2   64.93    1.44
   4  10   2   67.32    1.23
   4  10   2   66.50    1.24
   4  10   2   68.00    1.25
   4  10   2   65.94    1.25
   4  10   2   65.53    1.50
  -4 -10  -2   65.18    1.22
  -4 -10  -2   63.56    1.22
  -4 -10  -2   65.44    1.24
  -4 -10  -2   63.04    1.24
   5  11   3   42.27    0.83
   5  11   3   41.50    0.84
   5  11   3   41.86    0.85
   5  11   3   42.59    0.84
  -5 -11  -3   41.35    0.82
  -5 -11  -3   40.88    0.83
   6  12   4    7.09    0.26
   6  12   4    7.28    0.26
  -6 -12  -4    7.26    0.22
  -6 -12  -4    7.13    0.23
   7  13   5    5.07    0.25
   7  13   5    4.98    0.25
  -7 -13  -5    5.39    0.20
  -7 -13  -5    5.53    0.21
   8  14   6    0.70    0.16
   8  14   6    1.05    0.18
   9  15   7    5.60    0.30
   9  15   7    5.24    0.30
  10  16   8    0.99    0.23
  10  16   8    1.28    0.23
  11  17   9    0.51    0.23
  11  17   9    0.42    0.23
  10   2  10    1.25    0.25
  10   2  10    1.15    0.25
   9   1   9    0.12    0.20
   9   1   9    0.78    0.22
   8   0   8    1.94    0.24
   8   0   8    1.42    0.22
   7  -1   7    2.08    0.21
   7  -1   7    2.01    0.21
  -6   2  -6    1.81    0.15
  -6   2  -6    1.79    0.15
   6  -2   6    1.31    0.17
   6  -2   6    1.81    0.18
  -5   3  -5   46.93    0.94
  -5   3  -5   45.78    0.93
   5  -3   5   47.14    0.97
   5  -3   5   46.65    0.98
   5  -3   5   45.68    1.15
   5  -3   5   46.28    1.10
  -4   4  -4   65.35    1.22
  -4   4  -4   64.37    1.23
   4  -4   4   63.17    1.43
   4  -4   4   63.57    1.49
   4  -4   4   62.06    1.25
   4  -4   4   62.22    1.24
  -3   5  -3    7.47    0.20
  -3   5  -3    7.20    0.20
   3  -5   3    7.12    0.21
   3  -5   3    7.28    0.21
   3  -5   3    7.59    0.22
   3  -5   3    7.58    0.22
   3  -5   3    7.11    0.25
   3  -5   3    7.56    0.26
  -2   6  -2  763.03   14.21
  -2   6  -2  780.47   14.20
  -2   6  -2  774.00   14.04
  -2   6  -2  763.28   14.05
   2  -6   2  791.70   14.20
   2  -6   2  780.03   14.21
   2  -6   2  786.14   16.95
   2  -6   2  802.59   14.05
   2  -6   2  788.11   14.05
  -1   7  -1  123.23    2.37
  -1   7  -1  125.49    2.35
   1  -7   1  132.05    2.35
   1  -7   1  133.22    2.37
   1  -7   1  133.24    2.38
   1  -7   1  130.49    2.35
   0  -8   0   -0.22    0.01
   0  -8   0   -0.21    0.01
   1   9   1  136.42    2.41
   1   9   1  134.70    2.44
   1   9   1  132.41    2.41
   1   9   1  127.53    2.43
  -1  -9  -1  131.17    2.44
  -1  -9  -1  133.50    2.41
   2  10   2   18.73    0.40
   2  10   2   18.54    0.39
   2  10   2   18.41    0.38
   2  10   2   18.30    0.39
  -2 -10  -2   18.00    0.39
  -2 -10  -2   18.96    0.39
  -2 -10  -2   18.42    0.39
  -2 -10  -2   17.68    0.38
   3  11   3   26.50    0.55
   3  11   3   25.92    0.56
  -3 -11  -3   26.06    0.54
  -3 -11  -3   26.07    0.54
   4  12   4    1.52    0.13
   4  12   4    1.78    0.14
  -4 -12  -4    1.53    0.12
  -4 -12  -4    1.71    0.12
   5  13   5   15.37    0.42
   5  13   5   15.76    0.42
  -5 -13  -5   15.47    0.39
  -5 -13  -5   15.83    0.38
   6  14   6    1.10    0.16
   6  14   6    0.98    0.16
  -6 -14  -6    1.12    0.14
  -6 -14  -6    1.32    0.13
   7  15   7    0.78    0.18
   7  15   7    0.66    0.17
   8  16   8    2.56    0.26
   8  16   8    2.63    0.26
   9  17   9    0.85    0.22
   9  17   9    0.77    0.22
  11   1   9    0.43    0.23
  11   1   9    0.89    0.24
  10   0   8    0.24    0.19
  10   0   8   -0.09    0.18
   9  -1   7    2.58    0.24
   9  -1   7    3.01    0.25
   8  -2   6    9.94    0.42
   8  -2   6   10.22    0.41
   8  -2   6   10.21    0.36
   8  -2   6    9.94    0.35
  -7   3  -5    8.61    0.25
  -7   3  -5    8.13    0.26
   7  -3   5    8.42    0.38
   7  -3   5    8.72    0.37
   7  -3   5    8.08    0.30
   7  -3   5    8.21    0.30
  -6   4  -4   15.35    0.36
  -6   4  -4   15.12    0.36
   6  -4   4   15.52    0.39
   6  -4   4   15.99    0.47
   6  -4   4   15.79    0.40
   6  -4   4   15.41    0.39
   6  -4   4   15.74    0.39
   6  -4   4   15.58    0.49
   6  -4   4   15.87    0.39
   6  -4   4   15.85    0.40
  -5   5  -3   27.11    0.55
  -5   5  -3   27.06    0.55
   5  -5   3   25.69    0.66
   5  -5   3   27.05    0.70
   5  -5   3   27.57    0.57
   5  -5   3   27.03    0.56
   5  -5   3   27.97    0.57
   5  -5   3   27.35    0.58
   4  -6   2    3.03    0.13
   4  -6   2    2.95    0.13
   4  -6   2    2.68    0.11
   4  -6   2    2.80    0.16
   4  -6   2    2.93    0.12
  -3   7  -1   12.31    0.24
  -3   7  -1   12.34    0.24
   3  -7   1   11.98    0.25
   3  -7   1   11.99    0.25
   3  -7   1   12.21    0.25
   3  -7   1   12.18    0.25
  -2   8   0   33.68    0.66
  -2   8   0   33.88    0.65
   1  -9  -1  134.08    2.40
   1  -9  -1  131.78    2.42
   1  -9  -1  135.93    2.43
   1  -9  -1  127.98    2.40
   0  10   2  286.86    5.16
   0  10   2  275.89    5.09
   0  10   2  279.46    5.15
   0  10   2  290.08    5.10
   0 -10  -2  271.43    5.15
   0 -10  -2  288.63    5.10
   0 -10  -2  276.79    5.09
   0 -10  -2  284.47    5.16
   1  11   3   14.06    0.32
   1  11   3   14.54    0.33
  -1 -11  -3   13.34    0.32
  -1 -11  -3   13.17    0.31
  -1 -11  -3   13.35    0.31
  -1 -11  -3   13.28    0.31
   2  12   4   19.02    0.44
   2  12   4   19.35    0.45
  -2 -12  -4   18.91    0.43
  -2 -12  -4   19.04    0.43
   3  13   5   11.73    0.34
   3  13   5   11.32    0.33
  -3 -13  -5   10.88    0.30
  -3 -13  -5   11.18    0.31
   4  14   6    2.99    0.20
   4  14   6    3.02    0.21
  -4 -14  -6    3.23    0.18
  -4 -14  -6    2.88    0.18
   5  15   7    2.29    0.21
   5  15   7    3.01    0.23
  -5 -15  -7    2.38    0.18
  -5 -15  -7    2.40    0.18
   6  16   8    0.57    0.17
   6  16   8    0.53    0.17
   7  17   9    1.72    0.23
   7  17   9    1.35    0.22
   8  18  10    1.08    0.23
   8  18  10    0.60    0.22
  12   0   8    2.68    0.30
  12   0   8    2.48    0.29
  11  -1   7    1.15    0.21
  11  -1   7    1.48    0.22
  10  -2   6    3.30    0.30
  10  -2   6    3.35    0.31
  10  -2   6    2.86    0.24
  10  -2   6    3.61    0.24
   9  -3   5    3.62    0.22
   9  -3   5    3.72    0.27
   9  -3   5    3.73    0.22
   9  -3   5    3.47    0.28
   8  -4   4    8.37    0.28
   8  -4   4    8.51    0.28
   8  -4   4    8.36    0.28
   8  -4   4    8.35    0.37
   8  -4   4    8.61    0.29
   8  -4   4    8.17    0.35
   8  -4   4    8.42    0.28
   8  -4   4    8.47    0.28
   7  -5   3    7.21    0.23
   7  -5   3    7.09    0.22
   7  -5   3    7.03    0.22
   7  -5   3    6.99    0.22
   7  -5   3    6.91    0.29
   7  -5   3    7.24    0.31
   7  -5   3    7.10    0.23
   7  -5   3    6.95    0.22
  -6   6  -2    2.95    0.10
  -6   6  -2    2.91    0.10
   6  -6   2    3.08    0.13
   6  -6   2    2.83    0.13
   6  -6   2    3.09    0.20
   6  -6   2    3.00    0.13
   6  -6   2    3.18    0.12
   5  -7   1   35.24    0.67
   5  -7   1   35.09    0.66
   5  -7   1   35.65    0.67
   5  -7   1   35.13    0.67
  -4   8   0    2.79    0.11
  -4   8   0    2.58    0.11
  -2  10   2   17.77    0.35
  -2  10   2   17.72    0.36
  -2  10   2   17.32    0.36
  -2  10   2   17.27    0.36
   2 -10  -2   18.33    0.37
   2 -10  -2   18.02    0.37
   2 -10  -2   17.82    0.37
   2 -10  -2   17.91    0.36
  -1  11   3   13.11    0.31
  -1  11   3   13.42    0.31
   1 -11  -3   13.44    0.31
   1 -11  -3   13.97    0.32
   1 -11  -3   13.66    0.31
   1 -11  -3   12.72    0.31
   0  12   4   50.34    0.97
   0  12   4   49.91    0.98
   0 -12  -4   47.56    0.97
   0 -12  -4   49.56    0.97
   0 -12  -4   47.14    0.96
   0 -12  -4   49.30    0.96
   1  13   5    0.13    0.09
   1  13   5    0.06    0.08
  -1 -13  -5    0.04    0.08
  -1 -13  -5    0.07    0.07
   2  14   6    0.89    0.14
   2  14   6    0.96    0.14
  -2 -14  -6    1.39    0.14
  -2 -14  -6    1.04    0.13
   3  15   7    5.12    0.25
   3  15   7    4.57    0.24
  -3 -15  -7    4.72    0.23
  -3 -15  -7    4.91    0.23
   4  16   8    0.15    0.14
   4  16   8    0.12    0.14
  -4 -16  -8    0.41    0.13
  -4 -16  -8    0.23    0.12
   5  17   9    0.60    0.18
   5  17   9    0.55    0.18
   6  18  10    0.93    0.22
   6  18  10    0.83    0.22
  13  -1   7    2.67    0.27
  13  -1   7    3.35    0.29
  12  -2   6    3.25    0.27
  12  -2   6    3.29    0.32
  12  -2   6    2.80    0.32
  12  -2   6    2.69    0.26
  11  -3   5    2.08    0.19
  11  -3   5    2.18    0.25
  11  -3   5    2.43    0.28
  11  -3   5    2.27    0.20
  10  -4   4    1.86    0.17
  10  -4   4    1.94    0.23
  10  -4   4    2.08    0.22
  10  -4   4    1.86    0.18
   9  -5   3    9.53    0.28
   9  -5   3    9.31    0.28
   9  -5   3   10.04    0.38
   9  -5   3    9.21    0.39
   9  -5   3    9.98    0.29
   9  -5   3    9.80    0.28
   8  -6   2    6.50    0.19
   8  -6   2    6.56    0.20
   8  -6   2    6.76    0.29
   8  -6   2    7.28    0.21
   8  -6   2    6.65    0.19
   7  -7   1   56.68    1.05
   7  -7   1   57.14    1.07
   7  -7   1   56.38    1.05
   7  -7   1   56.05    1.06
  -6   8   0   19.28    0.43
  -6   8   0   19.48    0.45
  -5   9   1    2.88    0.12
  -5   9   1    2.68    0.13
   4 -10  -2   63.52    1.20
   4 -10  -2   64.52    1.20
   4 -10  -2   63.29    1.18
   4 -10  -2   65.56    1.18
  -3  11   3   25.37    0.51
  -3  11   3   25.32    0.52
   3 -11  -3   25.75    0.53
   3 -11  -3   26.59    0.52
   3 -11  -3   25.74    0.53
   3 -11  -3   26.20    0.53
  -2  12   4   18.97    0.41
  -2  12   4   18.92    0.42
   2 -12  -4   18.55    0.41
   2 -12  -4   17.71    0.42
   2 -12  -4   18.71    0.43
   2 -12  -4   18.25    0.43
   2 -12  -4   18.84    0.42
   2 -12  -4   18.11    0.42
  -1  13   5    0.03    0.08
  -1  13   5    0.00    0.08
   1 -13  -5    0.07    0.08
   1 -13  -5    0.07    0.08
   0  14   6   10.40    0.32
   0  14   6    9.84    0.31
   0 -14  -6   10.30    0.31
   0 -14  -6   10.53    0.31
   1  15   7    7.68    0.29
   1  15   7    7.38    0.29
  -1 -15  -7    6.93    0.26
  -1 -15  -7    7.82    0.28
   2  16   8    1.29    0.17
  -2 -16  -8    1.25    0.16
   3  17   9    0.92    0.18
   3  17   9    1.19    0.19
  -3 -17  -9    1.03    0.17
  -3 -17  -9    1.04    0.17
   4  18  10    0.80    0.21
   4  18  10    0.94    0.21
   5  19  11    0.39    0.22
   5  19  11    0.61    0.22
  15  -1   7    0.96    0.24
  15  -1   7    0.81    0.25
  14  -2   6    1.53    0.22
  14  -2   6    1.67    0.23
  13  -3   5    1.15    0.26
  13  -3   5    1.13    0.19
  13  -3   5    1.18    0.25
  13  -3   5    1.07    0.19
  12  -4   4    2.24    0.25
  12  -4   4    2.30    0.20
  12  -4   4    2.81    0.21
  12  -4   4    2.46    0.28
  11  -5   3    3.11    0.26
  11  -5   3    2.27    0.17
  11  -5   3    2.44    0.18
  11  -5   3    2.67    0.26
  10  -6   2    1.17    0.11
  10  -6   2    1.33    0.18
  10  -6   2    1.13    0.11
  10  -6   2    1.30    0.12
  10  -6   2    1.68    0.20
  10  -6   2    1.63    0.12
   9  -7   1    2.42    0.12
   9  -7   1    2.33    0.12
   9  -7   1    2.22    0.12
   9  -7   1    2.31    0.12
   9  -7   1    2.16    0.12
   9  -7   1    2.81    0.22
   9  -7   1    2.38    0.12
  -8   8   0   32.84    0.73
  -8   8   0   33.96    0.72
   6 -10  -2    7.59    0.17
   6 -10  -2    7.41    0.17
   6 -10  -2    7.50    0.17
   6 -10  -2    7.47    0.17
   5 -11  -3   41.76    0.82
   5 -11  -3   41.57    0.81
   5 -11  -3   41.89    0.82
   5 -11  -3   42.24    0.82
   5 -11  -3   42.30    0.82
   5 -11  -3   43.48    0.81
  -4  12   4    1.62    0.11
   4 -12  -4    1.57    0.12
   4 -12  -4    1.61    0.12
   4 -12  -4    1.51    0.12
   4 -12  -4    1.77    0.12
  -3  13   5   11.22    0.29
  -3  13   5   11.37    0.29
   3 -13  -5   11.15    0.30
   3 -13  -5   10.69    0.30
  -2  14   6    1.03    0.12
  -2  14   6    0.93    0.11
   2 -14  -6    0.77    0.12
   2 -14  -6    0.87    0.12
  -1  15   7    7.71    0.27
  -1  15   7    7.93    0.28
   1 -15  -7    7.13    0.28
   1 -15  -7    7.31    0.27
   0  16   8   12.34    0.39
   0  16   8   12.41    0.38
   0 -16  -8   12.24    0.38
   0 -16  -8   11.96    0.38
   1  17   9    3.04    0.24
   1  17   9    3.39    0.24
  -1 -17  -9    3.20    0.23
  -1 -17  -9    3.28    0.22
  -2 -18 -10    2.95    0.25
  -2 -18 -10    2.60    0.24
  16  -2   6    3.50    0.30
  16  -2   6    1.81    0.27
  15  -3   5    4.90    0.38
  15  -3   5    4.69    0.39
  15  -3   5    5.43    0.30
  15  -3   5    5.85    0.31
  14  -4   4   12.73    0.42
  14  -4   4   12.38    0.41
  14  -4   4   11.83    0.53
  14  -4   4   11.95    0.51
  13  -5   3    4.39    0.23
  13  -5   3    4.09    0.23
  13  -5   3    4.10    0.32
  13  -5   3    4.89    0.32
  12  -6   2   13.55    0.47
  12  -6   2   13.58    0.35
  12  -6   2   12.43    0.48
  12  -6   2   12.85    0.34
  11  -7   1    2.84    0.15
  11  -7   1    2.86    0.15
  11  -7   1    2.78    0.15
  11  -7   1    3.34    0.25
  11  -7   1    2.93    0.15
 -10   8   0    6.35    0.25
 -10   8   0    7.02    0.27
  -9   9   1   34.26    0.77
  -9   9   1   34.64    0.75
  -8  10   2    3.78    0.18
  -8  10   2    3.97    0.18
   7 -11  -3    3.24    0.12
   7 -11  -3    2.97    0.12
   7 -11  -3    2.94    0.13
   7 -11  -3    2.95    0.13
   6 -12  -4    7.10    0.23
   6 -12  -4    7.47    0.22
   6 -12  -4    7.25    0.22
   6 -12  -4    6.96    0.23
   5 -13  -5   15.44    0.38
   5 -13  -5   15.31    0.40
   5 -13  -5   15.46    0.38
   5 -13  -5   15.09    0.40
  -4  14   6    2.74    0.16
  -4  14   6    2.71    0.16
   4 -14  -6    3.15    0.18
   4 -14  -6    2.68    0.17
  -3  15   7    4.67    0.22
  -3  15   7    4.58    0.21
   3 -15  -7    4.80    0.23
   3 -15  -7    5.15    0.23
   2 -16  -8    1.62    0.17
   2 -16  -8    1.66    0.17
   1 -17  -9    3.45    0.23
   1 -17  -9    3.47    0.22
   0 -18 -10    3.64    0.27
   0 -18 -10    3.75    0.26
  -1 -19 -11    2.10    0.25
  -1 -19 -11    1.77    0.24
  17  -3   5    0.47    0.21
  17  -3   5    0.48    0.22
  16  -4   4    0.42    0.24
  16  -4   4    0.35    0.18
  16  -4   4    0.38    0.26
  16  -4   4    0.36    0.18
  15  -5   3    2.05    0.19
  15  -5   3    1.77    0.27
  15  -5   3    1.76    0.18
  15  -5   3    1.26    0.26
  14  -6   2    0.67    0.13
  14  -6   2    0.94    0.21
  14  -6   2    0.84    0.14
  14  -6   2    0.58    0.19
  13  -7   1    1.46    0.12
  13  -7   1    1.54    0.12
  13  -7   1    1.65    0.23
  13  -7   1    1.73    0.21
  12  -8   0    7.98    0.36
 -11   9   1   17.45    0.47
 -11   9   1   17.84    0.48
 -10  10   2   13.66    0.40
 -10  10   2   13.48    0.39
  -9  11   3    2.43    0.17
  -9  11   3    2.30    0.17
   9 -11  -3    2.27    0.11
   9 -11  -3    2.49    0.12
   9 -11  -3    2.30    0.13
   9 -11  -3    2.17    0.12
   8 -12  -4   10.27    0.28
   8 -12  -4   10.50    0.27
   8 -12  -4    9.96    0.28
   8 -12  -4   10.43    0.27
   7 -13  -5    5.12    0.20
   7 -13  -5    5.63    0.21
   6 -14  -6    1.20    0.14
   6 -14  -6    1.22    0.13
   5 -15  -7    2.46    0.19
   5 -15  -7    2.61    0.18
   4 -16  -8    0.14    0.13
   4 -16  -8    0.26    0.13
   3 -17  -9    0.86    0.17
   3 -17  -9    1.05    0.17
   2 -18 -10    2.44    0.24
   2 -18 -10    2.78    0.24
   1 -19 -11    2.03    0.24
   1 -19 -11    1.83    0.24
  17  -5   3    0.92    0.28
  17  -5   3    0.88    0.19
  17  -5   3    1.04    0.27
  17  -5   3    1.27    0.19
  16  -6   2    0.79    0.23
  16  -6   2    0.45    0.15
  16  -6   2    0.29    0.14
  16  -6   2    0.48    0.21
  15  -7   1    1.18    0.21
  15  -7   1    0.96    0.13
  15  -7   1    1.22    0.23
  15  -7   1    1.07    0.13
  14  -8   0    6.00    0.35
 -13   9   1    2.26    0.21
 -13   9   1    2.53    0.22
  13  -9  -1    2.43    0.24
 -12  10   2    3.25    0.23
 -12  10   2    2.90    0.22
 -11  11   3   14.82    0.45
 -11  11   3   14.78    0.44
  11 -11  -3   14.97    0.32
  11 -11  -3   14.71    0.33
 -10  12   4    7.27    0.30
 -10  12   4    6.49    0.28
  10 -12  -4    7.03    0.22
  10 -12  -4    6.81    0.21
   9 -13  -5    0.71    0.11
   9 -13  -5    0.70    0.11
   8 -14  -6    1.38    0.14
   8 -14  -6    1.32    0.13
   7 -15  -7    1.13    0.14
   7 -15  -7    1.39    0.15
   6 -16  -8    0.45    0.13
   6 -16  -8    0.47    0.14
   5 -17  -9    0.39    0.15
   5 -17  -9    0.46    0.16
   4 -18 -10    0.77    0.21
   4 -18 -10    0.62    0.21
   3 -19 -11    0.86    0.20
   3 -19 -11    0.46    0.19
  18  -6   2    0.29    0.16
  18  -6   2    0.00    0.15
  18  -6   2    0.35    0.26
  18  -6   2    0.17    0.24
  17  -7   1    1.72    0.16
  17  -7   1    2.18    0.30
  17  -7   1    1.58    0.16
  17  -7   1    1.91    0.31
  16  -8   0    0.12    0.18
  16  -8   0    0.41    0.20
  15  -9  -1    0.68    0.20
 -14  10   2    0.59    0.16
 -14  10   2    0.38    0.15
  14 -10  -2    0.69    0.19
 -13  11   3    7.07    0.31
 -13  11   3    5.60    0.30
 -12  12   4    0.26    0.14
 -12  12   4    0.17    0.13
  12 -12  -4    0.02    0.08
  12 -12  -4    0.22    0.09
 -11  13   5    0.86    0.16
 -11  13   5    0.94    0.17
  11 -13  -5    0.77    0.11
  11 -13  -5    0.97    0.12
  10 -14  -6    0.61    0.12
  10 -14  -6    0.75    0.12
   9 -15  -7    6.10    0.25
   9 -15  -7    6.10    0.26
   8 -16  -8    2.22    0.20
   8 -16  -8    2.25    0.20
   7 -17  -9    1.65    0.19
   7 -17  -9    1.66    0.20
   6 -18 -10    0.44    0.18
   6 -18 -10    0.46    0.18
   5 -19 -11    0.55    0.19
   5 -19 -11    0.02    0.17
  18  -8   0    0.40    0.25
  18  -8   0    0.51    0.25
  17  -9  -1    1.24    0.25
  17  -9  -1    1.12    0.26
  16 -10  -2    0.52    0.20
  16 -10  -2    0.72    0.22
 -15  11   3    0.68    0.19
 -15  11   3    1.37    0.21
  15 -11  -3    1.10    0.21
 -14  12   4    2.12    0.23
 -14  12   4    2.20    0.25
  14 -12  -4    2.14    0.15
  14 -12  -4    2.15    0.15
 -13  13   5    3.78    0.28
 -13  13   5    3.16    0.27
  13 -13  -5    3.16    0.19
  13 -13  -5    3.38    0.18
 -12  14   6    0.89    0.20
 -12  14   6    0.81    0.19
  12 -14  -6    0.52    0.13
  12 -14  -6    0.74    0.14
  11 -15  -7    1.95    0.18
  11 -15  -7    2.11    0.18
  10 -16  -8    1.50    0.19
  10 -16  -8    1.10    0.18
   9 -17  -9    0.70    0.18
   9 -17  -9    0.76    0.18
   8 -18 -10    0.56    0.20
   8 -18 -10    0.32    0.19
 -17  11   3    0.47    0.21
 -17  11   3    0.41    0.20
 -16  12   4    0.28    0.19
 -16  12   4    0.35    0.19
 -15  13   5    1.18    0.23
 -15  13   5    1.69    0.24
  15 -13  -5    1.27    0.16
  15 -13  -5    1.60    0.16
 -14  14   6    1.04    0.22
 -14  14   6    0.61    0.19
  14 -14  -6    0.84    0.15
  14 -14  -6    0.65    0.15
 -13  15   7    0.21    0.19
 -13  15   7    0.09    0.19
  13 -15  -7    0.30    0.15
  13 -15  -7    0.34    0.15
 -12  16   8    0.72    0.23
 -12  16   8    0.57    0.21
  12 -16  -8    0.83    0.18
  12 -16  -8    0.66    0.17
  11 -17  -9    0.28    0.18
  11 -17  -9    0.26    0.17
 -17  13   5    0.76    0.25
 -17  13   5    0.78    0.26
 -16  14   6    0.42    0.24
 -16  14   6    0.24    0.23
  16 -14  -6    0.21    0.16
  16 -14  -6   -0.03    0.15
 -15  15   7    1.48    0.28
 -15  15   7    1.36    0.27
  15 -15  -7    0.97    0.19
  15 -15  -7    1.14    0.20
  14   2  -8    0.68    0.19
  14   2  -8    0.90    0.20
 -14  -2   8    0.98    0.27
 -14  -2   8    1.32    0.28
  15   3  -7    0.92    0.19
  15   3  -7    0.52    0.18
 -15  -3   7    0.75    0.25
 -15  -3   7    1.15    0.27
  16   4  -6    1.19    0.19
  16   4  -6    1.44    0.20
 -16  -4   6    1.17    0.25
 -16  -4   6    0.98    0.26
  17   5  -5    1.47    0.19
  17   5  -5    1.32    0.19
 -17  -5   5    1.22    0.26
 -17  -5   5    1.21    0.27
  10   0 -10    1.78    0.24
  10   0 -10    1.77    0.25
 -10   0  10    2.30    0.29
 -10   0  10    1.86    0.27
  11   1  -9    0.40    0.18
  11   1  -9    1.04    0.20
 -11  -1   9    1.07    0.24
 -11  -1   9    0.53    0.21
  12   2  -8    0.30    0.17
  12   2  -8    0.49    0.17
 -12  -2   8    0.43    0.20
 -12  -2   8    0.59    0.21
  13   3  -7    0.56    0.16
  13   3  -7    0.73    0.16
 -13  -3   7    0.87    0.23
 -13  -3   7    0.69    0.21
  14   4  -6    0.56    0.16
  14   4  -6    0.76    0.17
 -14  -4   6    0.81    0.22
 -14  -4   6    0.77    0.21
  15   5  -5    3.04    0.21
  15   5  -5    2.74    0.20
 -15  -5   5    2.32    0.26
 -15  -5   5    2.86    0.28
  16   6  -4    0.41    0.14
  16   6  -4    0.50    0.14
 -16  -6   4    0.44    0.20
 -16  -6   4    0.23    0.20
  17   7  -3    0.33    0.14
  17   7  -3    0.58    0.14
  18   8  -2    0.66    0.16
  18   8  -2    0.53    0.16
   7  -1 -11    1.14    0.23
   7  -1 -11    0.86    0.22
   8   0 -10    0.26    0.18
   8   0 -10    0.35    0.19
   9   1  -9    1.12    0.19
   9   1  -9    0.60    0.17
  10   2  -8    0.63    0.16
  10   2  -8    0.72    0.16
 -10  -2   8    0.58    0.19
 -10  -2   8    0.51    0.18
  11   3  -7    2.22    0.20
  11   3  -7    2.17    0.19
 -11  -3   7    2.69    0.25
 -11  -3   7    2.36    0.24
  12   4  -6    0.64    0.20
  12   4  -6    0.68    0.20
 -12  -4   6    0.95    0.21
 -12  -4   6    0.88    0.20
  13   5  -5    3.10    0.20
  13   5  -5    3.09    0.20
 -13  -5   5    3.21    0.26
 -13  -5   5    3.16    0.27
  14   6  -4    2.72    0.19
  14   6  -4    2.60    0.19
 -14  -6   4    2.65    0.25
 -14  -6   4    2.96    0.25
  15   7  -3    0.33    0.12
  15   7  -3    0.33    0.12
  16   8  -2    1.71    0.16
  16   8  -2    1.76    0.16
  17   9  -1    0.96    0.16
  17   9  -1    0.53    0.27
  17   9  -1    1.41    0.16
  17   9  -1    0.82    0.26
  18  10   0    0.89    0.17
  18  10   0    0.33    0.16
   5  -1 -11    0.20    0.18
   5  -1 -11    0.51    0.19
   6   0 -10    1.42    0.21
   6   0 -10    1.33    0.20
   7   1  -9    0.33    0.15
   7   1  -9    0.40    0.16
   8   2  -8    0.91    0.16
   8   2  -8    0.85    0.16
   9   3  -7    0.65    0.14
   9   3  -7    0.63    0.14
  10   4  -6    0.87    0.14
  10   4  -6    0.82    0.13
 -10  -4   6    1.01    0.17
 -10  -4   6    0.97    0.17
  11   5  -5    1.44    0.14
  11   5  -5    1.29    0.14
 -11  -5   5    1.46    0.18
 -11  -5   5    1.23    0.18
  12   6  -4    1.37    0.13
  12   6  -4    1.16    0.13
 -12  -6   4    1.53    0.18
 -12  -6   4    1.24    0.18
  13   7  -3    0.54    0.11
  13   7  -3    0.66    0.11
  13   7  -3    0.67    0.17
  13   7  -3    0.51    0.15
 -13  -7   3    0.51    0.15
 -13  -7   3    0.30    0.15
  14   8  -2    1.87    0.23
  14   8  -2    1.80    0.14
  14   8  -2    1.89    0.14
  14   8  -2    2.10    0.22
  15   9  -1    0.76    0.13
  15   9  -1    0.58    0.21
  15   9  -1    0.52    0.20
  15   9  -1    0.87    0.13
  16  10   0    0.09    0.20
  16  10   0    0.05    0.21
  16  10   0   -0.06    0.12
  16  10   0    0.10    0.13
  17  11   1    0.66    0.17
  17  11   1    0.52    0.27
  17  11   1    0.22    0.25
  17  11   1    0.60    0.16
  18  12   2   -0.09    0.17
  18  12   2   -0.07    0.18
   3  -1 -11    1.83    0.24
   3  -1 -11    1.99    0.24
   4   0 -10    0.44    0.17
   4   0 -10    0.43    0.17
   5   1  -9    1.77    0.20
   5   1  -9    1.57    0.20
   6   2  -8   10.89    0.37
   6   2  -8   11.05    0.36
   7   3  -7    6.48    0.26
   7   3  -7    6.28    0.26
   8   4  -6   14.07    0.38
   8   4  -6   13.55    0.38
   9   5  -5    0.43    0.10
   9   5  -5    0.42    0.11
  -9  -5   5    0.56    0.14
  -9  -5   5    0.43    0.13
  10   6  -4    3.68    0.18
  10   6  -4    3.95    0.22
  10   6  -4    3.61    0.18
 -10  -6   4    3.80    0.22
 -10  -6   4    4.17    0.23
  11   7  -3   10.52    0.37
  11   7  -3   10.12    0.35
  11   7  -3   10.71    0.28
  11   7  -3   10.02    0.28
 -11  -7   3   10.16    0.35
 -11  -7   3   10.61    0.36
  12   8  -2    1.42    0.11
  12   8  -2    1.44    0.18
  12   8  -2    1.31    0.11
  12   8  -2    1.53    0.17
 -12  -8   2    1.13    0.16
 -12  -8   2    0.95    0.16
  13   9  -1    2.27    0.15
  13   9  -1    2.32    0.22
  13   9  -1    2.58    0.15
  13   9  -1    2.28    0.24
  14  10   0    0.09    0.11
  14  10   0    0.22    0.18
  14  10   0    0.32    0.11
  14  10   0    0.32    0.17
  15  11   1    2.81    0.20
  15  11   1    2.65    0.20
  15  11   1    2.75    0.30
  15  11   1    3.15    0.33
  16  12   2    1.27    0.18
  16  12   2    0.74    0.17
  17  13   3    0.04    0.17
  17  13   3    0.18    0.17
   1  -1 -11    0.21    0.18
   1  -1 -11    0.26    0.17
   2   0 -10    0.36    0.16
   2   0 -10    0.78    0.18
   3   1  -9    1.13    0.18
   3   1  -9    1.12    0.18
   4   2  -8    0.75    0.15
   4   2  -8    0.87    0.15
   5   3  -7    6.89    0.27
   5   3  -7    6.54    0.26
   6   4  -6   12.27    0.35
   6   4  -6   11.73    0.34
   7   5  -5    5.11    0.21
   7   5  -5    5.29    0.21
   8   6  -4    8.22    0.24
   8   6  -4    8.40    0.25
   8   6  -4    8.29    0.25
   8   6  -4    8.28    0.25
  -8  -6   4    7.95    0.28
  -8  -6   4    8.16    0.28
   9   7  -3    4.59    0.22
   9   7  -3    4.49    0.18
   9   7  -3    4.41    0.17
   9   7  -3    4.90    0.17
   9   7  -3    4.82    0.17
  -9  -7   3    4.75    0.22
  -9  -7   3    4.49    0.22
  10   8  -2   10.80    0.36
  10   8  -2   10.60    0.27
  10   8  -2   11.13    0.27
  10   8  -2   10.28    0.27
  10   8  -2   10.97    0.27
  10   8  -2   10.83    0.35
 -10  -8   2   10.89    0.34
 -10  -8   2   10.51    0.34
  11   9  -1   18.55    0.42
  11   9  -1   19.10    0.57
  11   9  -1   18.77    0.42
  11   9  -1   19.58    0.42
  11   9  -1   19.43    0.41
  11   9  -1   19.55    0.55
  12  10   0    1.30    0.18
  12  10   0    1.25    0.12
  12  10   0    1.16    0.12
  12  10   0    1.33    0.20
  13  11   1    1.25    0.14
  13  11   1    1.25    0.22
  13  11   1    1.27    0.14
  13  11   1    1.22    0.21
  14  12   2    0.63    0.21
  14  12   2    0.87    0.15
  14  12   2    0.78    0.15
  14  12   2    0.32    0.20
  15  13   3    1.81    0.19
  15  13   3    1.64    0.19
  16  14   4    3.65    0.27
  16  14   4    3.34    0.27
  17  15   5    1.58    0.26
  -1  -1 -11    0.03    0.18
  -1  -1 -11    0.29    0.19
   0   0 -10   -0.02    0.14
   0   0 -10   -0.03    0.15
   1   1  -9    1.46    0.19
   1   1  -9    1.40    0.18
  -1  -1   9    1.20    0.17
  -1  -1   9    1.47    0.18
   2   2  -8    1.64    0.18
   2   2  -8    1.64    0.18
  -2  -2   8    1.73    0.17
  -2  -2   8    1.74    0.17
   3   3  -7    7.41    0.28
   3   3  -7    7.23    0.27
  -3  -3   7    7.48    0.26
  -3  -3   7    7.30    0.26
   4   4  -6   26.54    0.61
   4   4  -6   28.08    0.62
  -4  -4   6   27.40    0.59
  -4  -4   6   26.69    0.60
   5   5  -5   19.61    0.46
   5   5  -5   20.18    0.47
  -5  -5   5   19.88    0.44
  -5  -5   5   20.22    0.44
   6   6  -4   57.92    1.13
   6   6  -4   56.98    1.11
   6   6  -4   57.72    1.12
   6   6  -4   57.32    1.13
   7   7  -3    6.35    0.19
   7   7  -3    6.14    0.19
   7   7  -3    6.60    0.19
   7   7  -3    5.85    0.19
  -7  -7   3    6.69    0.23
  -7  -7   3    6.39    0.22
   8   8  -2    1.55    0.09
   8   8  -2    1.57    0.11
   8   8  -2    1.57    0.13
   8   8  -2    1.63    0.10
   8   8  -2    1.64    0.11
  -8  -8   2    1.65    0.13
  -8  -8   2    1.65    0.14
   9   9  -1   36.33    0.70
   9   9  -1   36.85    0.70
   9   9  -1   36.08    0.86
   9   9  -1   36.22    0.71
   9   9  -1   36.39    0.90
   9   9  -1   36.16    0.71
  -9  -9   1   35.19    0.80
  -9  -9   1   35.39    0.78
  10  10   0    0.30    0.08
  10  10   0    0.32    0.07
  10  10   0    0.14    0.12
  10  10   0    0.25    0.13
  10  10   0    0.18    0.08
  11  11   1    2.65    0.23
  11  11   1    2.68    0.25
  11  11   1    2.24    0.16
  11  11   1    2.21    0.15
  12  12   2    1.29    0.20
  12  12   2    0.93    0.13
  12  12   2    1.03    0.14
  12  12   2    1.08    0.21
  13  13   3    4.25    0.32
  13  13   3    3.98    0.31
  13  13   3    4.28    0.23
  13  13   3    3.78    0.23
  14  14   4    0.11    0.15
  14  14   4   -0.33    0.14
  15  15   5    0.78    0.20
  15  15   5    0.93    0.21
  16  16   6   -0.14    0.20
  16  16   6    0.35    0.22
  -2   0 -10    0.49    0.17
  -2   0 -10    0.82    0.18
   2   0  10    0.64    0.19
   2   0  10    0.57    0.18
  -1   1  -9    1.53    0.19
  -1   1  -9    1.41    0.19
   1  -1   9    1.30    0.18
   1  -1   9    1.24    0.18
   0   2  -8    0.37    0.13
   0   2  -8    0.12    0.12
   0  -2   8    0.31    0.12
   0  -2   8    0.18    0.12
   1   3  -7   12.19    0.36
   1   3  -7   12.36    0.36
  -1  -3   7   11.63    0.35
  -1  -3   7   11.51    0.35
   2   4  -6    0.82    0.11
   2   4  -6    0.73    0.11
  -2  -4   6    0.88    0.11
  -2  -4   6    0.86    0.11
   3   5  -5   27.06    0.60
   3   5  -5   27.56    0.59
  -3  -5   5   28.33    0.59
  -3  -5   5   27.57    0.59
   4   6  -4   74.85    1.42
   4   6  -4   74.10    1.40
   4   6  -4   71.84    1.42
   4   6  -4   73.15    1.41
  -4  -6   4   74.47    1.39
  -4  -6   4   74.87    1.41
   5   7  -3   36.37    0.70
   5   7  -3   34.86    0.70
   5   7  -3   35.36    0.71
   5   7  -3   34.90    0.71
   6   8  -2   30.35    0.61
   6   8  -2   32.30    0.62
   6   8  -2   30.39    0.61
   6   8  -2   30.84    0.61
   6   8  -2   31.22    0.73
  -6  -8   2   31.69    0.68
  -6  -8   2   31.86    0.66
   7   9  -1    2.15    0.10
   7   9  -1    2.08    0.14
   7   9  -1    2.30    0.10
   7   9  -1    2.34    0.11
   7   9  -1    2.03    0.15
   7   9  -1    2.10    0.10
  -7  -9   1    2.39    0.15
  -7  -9   1    2.35    0.15
   8  10   0    6.70    0.28
   8  10   0    6.94    0.19
   8  10   0    7.11    0.27
   8  10   0    6.68    0.18
   8  10   0    6.63    0.19
   8  10   0    6.54    0.18
   9  11   1   29.36    0.61
   9  11   1   28.85    0.61
   9  11   1   30.55    0.63
   9  11   1   30.61    0.62
   9  11   1   30.71    0.76
   9  11   1   30.14    0.80
  10  12   2    1.20    0.18
  10  12   2    1.33    0.20
  10  12   2    1.33    0.13
  10  12   2    1.02    0.12
  11  13   3    1.03    0.15
  11  13   3    1.17    0.21
  11  13   3    0.94    0.14
  11  13   3    1.22    0.20
  12  14   4    0.32    0.14
  12  14   4    0.44    0.14
  13  15   5    1.79    0.21
  13  15   5    1.59    0.21
  14  16   6    1.72    0.24
  14  16   6    1.83    0.25
   5   1  11    0.39    0.21
   5   1  11    0.35    0.21
   4   0  10    0.39    0.18
   4   0  10    0.18    0.17
  -3   1  -9    0.94    0.17
  -3   1  -9    1.26    0.18
   3  -1   9    1.02    0.18
   3  -1   9    1.10    0.18
  -2   2  -8    1.78    0.18
  -2   2  -8    1.61    0.17
   2  -2   8    1.53    0.18
   2  -2   8    1.63    0.18
  -1   3  -7   11.72    0.35
  -1   3  -7   11.93    0.35
   1  -3   7   11.27    0.36
   1  -3   7   11.90    0.36
   1   5  -5    2.17    0.14
   1   5  -5    2.09    0.14
  -1  -5   5    2.08    0.14
  -1  -5   5    2.34    0.14
   2   6  -4    6.73    0.21
   2   6  -4    6.79    0.21
  -2  -6   4    7.07    0.21
  -2  -6   4    7.04    0.20
   3   7  -3    1.16    0.09
   3   7  -3    1.35    0.09
   3   7  -3    1.44    0.10
   3   7  -3    1.14    0.09
  -3  -7   3    1.33    0.09
  -3  -7   3    1.22    0.08
   4   8  -2   32.80    0.62
   4   8  -2   31.82    0.62
   4   8  -2   32.59    0.63
   4   8  -2   31.60    0.63
  -4  -8   2   32.39    0.67
  -4  -8   2   32.77    0.66
   5   9  -1    2.84    0.10
   5   9  -1    2.42    0.13
   5   9  -1    2.82    0.10
   5   9  -1    2.99    0.10
   5   9  -1    2.77    0.10
   5   9  -1    2.28    0.13
  -5  -9   1    2.90    0.13
  -5  -9   1    2.67    0.13
   6  10   0   20.45    0.53
   6  10   0   20.61    0.42
   6  10   0   20.25    0.41
   6  10   0   21.14    0.42
   6  10   0   21.43    0.42
   6  10   0   20.77    0.51
   7  11   1    4.74    0.16
   7  11   1    4.34    0.15
   7  11   1    4.43    0.16
   7  11   1    4.04    0.22
   7  11   1    4.45    0.15
   7  11   1    4.16    0.23
  -7 -11  -1    4.39    0.12
   8  12   2   14.56    0.36
   8  12   2   14.62    0.34
   8  12   2   14.22    0.46
   8  12   2   14.73    0.35
   8  12   2   14.55    0.44
   8  12   2   14.64    0.36
  -8 -12  -2   14.18    0.30
   9  13   3    4.97    0.22
   9  13   3    5.10    0.22
   9  13   3    5.40    0.22
   9  13   3    4.85    0.22
   9  13   3    5.71    0.31
   9  13   3    5.99    0.30
  10  14   4    0.45    0.15
  10  14   4    0.64    0.16
  11  15   5    0.72    0.16
  11  15   5    0.53    0.15
  12  16   6    0.45    0.18
  12  16   6    0.58    0.19
  13  17   7    2.00    0.26
  13  17   7    1.48    0.25
   7   1  11    0.85    0.24
   7   1  11    1.33    0.26
   6   0  10    1.42    0.23
   6   0  10    1.65    0.23
   5  -1   9    1.33    0.20
   5  -1   9    1.33    0.20
  -4   2  -8    1.04    0.16
  -4   2  -8    1.09    0.16
   4  -2   8    1.05    0.17
   4  -2   8    1.05    0.17
  -3   3  -7    7.56    0.28
  -3   3  -7    7.76    0.28
   3  -3   7    7.44    0.29
   3  -3   7    7.30    0.29
  -2   4  -6    0.66    0.11
  -2   4  -6    0.86    0.12
   2  -4   6    0.66    0.12
   2  -4   6    0.56    0.12
  -1   5  -5    2.26    0.14
  -1   5  -5    2.12    0.15
   1  -5   5    2.40    0.15
   1  -5   5    2.24    0.15
   0   6  -4    0.21    0.07
   0   6  -4    0.22    0.07
   0  -6   4    0.39    0.08
   0  -6   4    0.35    0.08
   1   7  -3   30.90    0.64
   1   7  -3   32.32    0.65
   1   7  -3   31.54    0.63
   1   7  -3   32.28    0.64
  -1  -7   3   32.10    0.64
  -1  -7   3   32.62    0.63
   2   8  -2   16.42    0.35
   2   8  -2   15.33    0.34
   2   8  -2   17.44    0.35
   2   8  -2   17.12    0.35
  -2  -8   2   16.49    0.34
  -2  -8   2   16.16    0.34
  -2  -8   2   17.21    0.35
  -2  -8   2   17.14    0.34
   3   9  -1   59.22    1.11
   3   9  -1   61.61    1.12
   3   9  -1   59.22    1.10
   3   9  -1   59.66    1.32
   3   9  -1   59.96    1.27
   3   9  -1   60.91    1.10
  -3  -9   1   59.80    1.17
  -3  -9   1   58.88    1.14
  -3  -9   1   60.24    1.10
  -3  -9   1   59.66    1.11
   4  10   0   12.29    0.25
   4  10   0   12.10    0.25
   4  10   0   11.86    0.31
   4  10   0   12.20    0.32
   4  10   0   12.10    0.26
   4  10   0   12.13    0.26
  -4 -10   0   12.15    0.24
  -4 -10   0   12.25    0.25
   5  11   1    0.05    0.05
   5  11   1   -0.02    0.08
   5  11   1   -0.07    0.07
   5  11   1   -0.02    0.04
   5  11   1    0.09    0.05
   5  11   1   -0.02    0.04
   6  12   2    3.93    0.16
   6  12   2    3.42    0.22
   6  12   2    3.76    0.16
   6  12   2    4.13    0.22
   6  12   2    3.54    0.15
   6  12   2    3.50    0.15
   7  13   3    0.12    0.08
   7  13   3    0.06    0.09
   7  13   3    0.28    0.09
   7  13   3    0.24    0.09
  -7 -13  -3    0.32    0.06
  -7 -13  -3    0.27    0.07
   8  14   4    5.62    0.24
   8  14   4    5.73    0.24
  -8 -14  -4    5.92    0.20
  -8 -14  -4    5.87    0.20
   9  15   5    4.09    0.24
   9  15   5    4.29    0.24
  10  16   6    1.80    0.21
  10  16   6    1.84    0.21
  11  17   7    0.16    0.19
  11  17   7    0.39    0.19
  12  18   8    0.80    0.24
  12  18   8    1.39    0.26
   8   0  10    0.14    0.19
   8   0  10    0.31    0.20
   7  -1   9    0.16    0.17
   7  -1   9    0.13    0.17
   6  -2   8   11.88    0.42
   6  -2   8   11.40    0.41
  -5   3  -7    6.62    0.26
  -5   3  -7    6.70    0.26
   5  -3   7    6.50    0.29
   5  -3   7    6.12    0.28
  -4   4  -6   28.05    0.63
  -4   4  -6   28.26    0.62
   4  -4   6   26.67    0.65
   4  -4   6   27.58    0.65
  -3   5  -5   27.82    0.61
  -3   5  -5   28.14    0.60
   3  -5   5   27.74    0.62
   3  -5   5   27.59    0.63
  -2   6  -4    6.77    0.21
  -2   6  -4    6.92    0.21
   2  -6   4    7.06    0.22
   2  -6   4    7.09    0.26
   2  -6   4    6.69    0.24
   2  -6   4    6.99    0.23
  -1   7  -3   32.66    0.64
  -1   7  -3   32.98    0.65
   1  -7   3   32.22    0.72
   1  -7   3   31.12    0.64
   1  -7   3   31.83    0.75
   1  -7   3   31.80    0.65
   0   8  -2    0.06    0.04
   0   8  -2    0.10    0.04
   0   8  -2    0.14    0.04
   0   8  -2    0.05    0.04
   0  -8   2    0.08    0.04
   0  -8   2    0.12    0.04
   0  -8   2    0.25    0.04
   0  -8   2    0.09    0.04
   0  -8   2    0.11    0.04
   1   9  -1  130.86    2.44
   1   9  -1  134.03    2.46
   1   9  -1  137.76    2.44
   1   9  -1  138.69    2.46
  -1  -9   1  131.82    2.46
  -1  -9   1  132.61    2.43
   2  10   0    3.75    0.10
   2  10   0    3.66    0.10
   2  10   0    3.93    0.10
   2  10   0    3.72    0.10
  -2 -10   0    3.74    0.12
  -2 -10   0    3.71    0.12
  -2 -10   0    3.68    0.10
  -2 -10   0    3.71    0.10
   3  11   1   53.53    1.01
   3  11   1   54.62    1.02
   3  11   1   54.50    1.01
   3  11   1   54.07    1.02
  -3 -11  -1   53.54    1.01
  -3 -11  -1   53.21    1.00
  -3 -11  -1   53.31    1.01
  -3 -11  -1   54.69    1.02
   4  12   2   89.89    1.65
   4  12   2   90.98    1.67
   4  12   2   89.64    1.68
   4  12   2   89.08    1.66
  -4 -12  -2   86.28    1.64
  -4 -12  -2   89.06    1.65
  -4 -12  -2   88.47    1.66
  -4 -12  -2   87.26    1.66
   5  13   3   41.59    0.85
   5  13   3   42.01    0.86
   5  13   3   42.89    0.85
   5  13   3   43.28    0.84
  -5 -13  -3   41.81    0.84
  -5 -13  -3   42.06    0.83
   6  14   4   11.36    0.33
   6  14   4   10.81    0.32
  -6 -14  -4   10.80    0.29
  -6 -14  -4   10.94    0.29
   7  15   5   15.11    0.43
   7  15   5   15.22    0.43
  -7 -15  -5   15.89    0.39
  -7 -15  -5   14.77    0.38
   8  16   6    1.06    0.17
   8  16   6    1.19    0.18
   9  17   7    1.24    0.20
   9  17   7    1.02    0.19
  10  18   8   -0.11    0.19
  10  18   8    0.20    0.20
  11  19   9    1.15    0.26
  11  19   9    1.20    0.25
  10   0  10    1.61    0.26
  10   0  10    2.08    0.27
   9  -1   9    0.74    0.21
   9  -1   9    0.54    0.21
   8  -2   8    1.48    0.22
   8  -2   8    0.99    0.21
   7  -3   7    5.88    0.29
   7  -3   7    6.19    0.29
  -6   4  -6   11.98    0.33
  -6   4  -6   12.16    0.34
   6  -4   6   11.58    0.37
   6  -4   6   10.87    0.37
  -5   5  -5   20.38    0.46
  -5   5  -5   20.11    0.47
   5  -5   5   19.78    0.56
   5  -5   5   20.34    0.50
   5  -5   5   19.81    0.59
   5  -5   5   20.93    0.50
  -4   6  -4   75.19    1.43
  -4   6  -4   75.17    1.41
   4  -6   4   74.63    1.45
   4  -6   4   74.56    1.44
   4  -6   4   73.98    1.73
   4  -6   4   73.34    1.65
  -3   7  -3    1.14    0.09
  -3   7  -3    1.22    0.09
   3  -7   3    0.93    0.09
   3  -7   3    0.94    0.09
   3  -7   3    1.33    0.09
   3  -7   3    0.86    0.11
   3  -7   3    1.44    0.10
   3  -7   3    0.90    0.10
  -2   8  -2   16.54    0.34
  -2   8  -2   15.28    0.33
  -2   8  -2   16.10    0.34
  -2   8  -2   15.68    0.33
   2  -8   2   16.15    0.33
   2  -8   2   16.51    0.35
   2  -8   2   16.04    0.34
   2  -8   2   16.45    0.34
   2  -8   2   14.94    0.41
  -1   9  -1  130.55    2.44
  -1   9  -1  129.60    2.41
   1  -9   1  135.67    2.44
   1  -9   1  135.47    2.41
   1  -9   1  134.19    2.44
   1  -9   1  132.12    2.41
   0  10   0   -0.01    0.01
   0  10   0   -0.02    0.01
   0 -10   0   -0.01    0.01
   0 -10   0   -0.02    0.01
   0 -10   0   -0.01    0.01
   0 -10   0    0.02    0.01
   1  11   1  156.63    2.83
   1  11   1  160.82    2.82
   1  11   1  159.44    2.86
   1  11   1  157.89    2.86
  -1 -11  -1  148.81    2.85
  -1 -11  -1  149.46    2.82
  -1 -11  -1  157.58    2.86
   2  12   2   93.62    1.70
   2  12   2   93.05    1.71
   2  12   2   94.22    1.72
   2  12   2   94.24    1.73
  -2 -12  -2   89.66    1.72
  -2 -12  -2   88.10    1.70
   3  13   3    5.70    0.19
   3  13   3    6.02    0.20
  -3 -13  -3    5.54    0.18
  -3 -13  -3    5.89    0.18
  -3 -13  -3    5.78    0.18
  -3 -13  -3    5.19    0.18
   4  14   4    1.11    0.12
   4  14   4    0.96    0.12
  -4 -14  -4    1.11    0.11
  -4 -14  -4    1.16    0.11
   5  15   5    6.43    0.26
   5  15   5    6.04    0.25
  -5 -15  -5    5.85    0.22
  -5 -15  -5    6.12    0.22
   6  16   6   11.67    0.38
   6  16   6   11.39    0.38
  -6 -16  -6   12.41    0.35
  -6 -16  -6   11.92    0.34
   7  17   7    9.05    0.36
   7  17   7    9.27    0.36
   8  18   8    2.65    0.26
   8  18   8    3.37    0.29
   9  19   9    0.97    0.23
   9  19   9    1.15    0.24
  11  -1   9    0.43    0.23
  11  -1   9    0.67    0.23
  10  -2   8    0.30    0.19
  10  -2   8    0.20    0.19
   9  -3   7    0.61    0.17
   9  -3   7    0.38    0.16
   8  -4   6   13.68    0.51
   8  -4   6   13.86    0.43
   8  -4   6   14.61    0.50
   8  -4   6   13.52    0.42
  -7   5  -5    4.39    0.19
  -7   5  -5    4.76    0.20
   7  -5   5    3.98    0.23
   7  -5   5    4.76    0.30
   7  -5   5    4.83    0.24
   7  -5   5    4.88    0.31
  -6   6  -4   58.21    1.12
  -6   6  -4   57.30    1.13
   6  -6   4   58.27    1.14
   6  -6   4   58.24    1.16
   6  -6   4   59.23    1.34
   6  -6   4   57.88    1.40
   6  -6   4   57.88    1.15
   6  -6   4   56.88    1.15
  -5   7  -3   33.57    0.66
  -5   7  -3   33.26    0.66
   5  -7   3   33.69    0.68
   5  -7   3   32.46    0.67
   5  -7   3   33.79    0.69
   5  -7   3   33.35    0.83
   5  -7   3   33.02    0.68
   5  -7   3   33.02    0.80
   4  -8   2   32.58    0.64
   4  -8   2   32.30    0.63
   4  -8   2   32.14    0.62
   4  -8   2   31.94    0.63
  -3   9  -1   59.81    1.09
  -3   9  -1   60.27    1.10
   3  -9   1   59.70    1.11
   3  -9   1   59.25    1.09
   3  -9   1   59.80    1.10
   3  -9   1   59.11    1.11
   2 -10   0    3.68    0.08
   2 -10   0    3.66    0.08
   2 -10   0    3.71    0.08
   2 -10   0    3.71    0.08
   1 -11  -1  151.89    2.75
   1 -11  -1  152.52    2.75
   1 -11  -1  153.36    2.78
   1 -11  -1  150.86    2.79
   0  12   2   -0.02    0.04
   0  12   2    0.04    0.04
   0  12   2   -0.01    0.05
   0  12   2    0.07    0.05
   0 -12  -2   -0.02    0.05
   0 -12  -2   -0.03    0.04
   0 -12  -2    0.04    0.05
   0 -12  -2   -0.02    0.05
   1  13   3   31.04    0.62
   1  13   3   31.00    0.63
  -1 -13  -3   30.48    0.61
  -1 -13  -3   29.24    0.62
   2  14   4    3.06    0.16
   2  14   4    2.90    0.16
  -2 -14  -4    3.46    0.16
  -2 -14  -4    3.31    0.16
  -2 -14  -4    3.10    0.15
  -2 -14  -4    3.22    0.15
   3  15   5    2.64    0.18
   3  15   5    2.50    0.17
  -3 -15  -5    2.27    0.15
  -3 -15  -5    2.48    0.15
   4  16   6    1.42    0.16
   4  16   6    1.49    0.16
  -4 -16  -6    1.28    0.13
  -4 -16  -6    1.45    0.15
   5  17   7    0.03    0.13
   5  17   7    0.18    0.14
  -5 -17  -7    0.04    0.10
  -5 -17  -7    0.01    0.11
   6  18   8    2.50    0.24
   6  18   8    2.18    0.23
   7  19   9    0.13    0.17
   7  19   9    0.28    0.18
   8  20  10    1.54    0.26
   8  20  10    1.63    0.27
  12  -2   8    0.66    0.23
  12  -2   8    0.53    0.22
  11  -3   7    1.78    0.23
  11  -3   7    2.33    0.24
  10  -4   6    0.63    0.21
  10  -4   6    0.73    0.20
  10  -4   6    0.69    0.17
  10  -4   6    1.00    0.17
   9  -5   5    0.59    0.14
   9  -5   5    0.33    0.14
   9  -5   5    0.48    0.18
   9  -5   5    0.50    0.17
   8  -6   4    8.50    0.28
   8  -6   4    7.98    0.36
   8  -6   4    7.65    0.28
   8  -6   4    7.90    0.35
   8  -6   4    8.11    0.28
   8  -6   4    8.18    0.28
   8  -6   4    8.08    0.27
   8  -6   4    8.25    0.28
   7  -7   3    6.25    0.28
   7  -7   3    6.26    0.22
   7  -7   3    5.99    0.27
   7  -7   3    6.45    0.22
   7  -7   3    6.14    0.20
   7  -7   3    6.31    0.20
  -6   8  -2   30.72    0.60
  -6   8  -2   30.32    0.60
   6  -8   2   32.60    0.63
   6  -8   2   32.83    0.62
   6  -8   2   32.17    0.64
   6  -8   2   32.64    0.63
   6  -8   2   31.26    0.80
   5  -9   1    2.84    0.09
   5  -9   1    2.73    0.09
   5  -9   1    2.71    0.10
   5  -9   1    2.52    0.10
  -4  10   0   11.75    0.27
  -4  10   0   12.02    0.28
   3 -11  -1   53.24    0.96
   3 -11  -1   52.50    0.98
   3 -11  -1   52.65    0.97
   3 -11  -1   53.70    0.97
  -2  12   2   89.69    1.69
  -2  12   2   92.11    1.68
  -2  12   2   92.70    1.66
  -2  12   2   90.35    1.67
   2 -12  -2   90.04    1.69
   2 -12  -2   90.88    1.69
   2 -12  -2   90.39    1.67
   2 -12  -2   92.10    1.68
  -1  13   3   29.70    0.61
  -1  13   3   29.40    0.61
   1 -13  -3   30.07    0.61
   1 -13  -3   30.69    0.61
   1 -13  -3   29.76    0.60
   1 -13  -3   31.56    0.62
   0 -14  -4    1.00    0.09
   0 -14  -4    0.83    0.09
   0 -14  -4    0.75    0.09
   1  15   5    7.48    0.25
   1  15   5    6.76    0.24
  -1 -15  -5    6.75    0.23
  -1 -15  -5    6.72    0.23
   2  16   6    7.52    0.28
   2  16   6    7.67    0.28
  -2 -16  -6    7.61    0.26
  -2 -16  -6    7.66    0.27
   3  17   7    8.20    0.31
   3  17   7    7.60    0.31
  -3 -17  -7    8.11    0.28
  -3 -17  -7    8.05    0.29
   4  18   8    2.83    0.24
   4  18   8    2.16    0.22
  -4 -18  -8    2.21    0.19
  -4 -18  -8    2.42    0.20
   5  19   9    1.77    0.23
   5  19   9    1.99    0.23
   6  20  10    0.06    0.18
   6  20  10    0.30    0.19
  13  -3   7    0.81    0.21
  13  -3   7    0.81    0.21
  12  -4   6    0.65    0.22
  12  -4   6    0.44    0.18
  12  -4   6    0.77    0.19
  12  -4   6    0.52    0.22
  11  -5   5    1.18    0.17
  11  -5   5    1.50    0.24
  11  -5   5    1.16    0.17
  11  -5   5    1.53    0.23
  10  -6   4    3.41    0.27
  10  -6   4    3.81    0.21
  10  -6   4    3.80    0.28
  10  -6   4    3.40    0.21
   9  -7   3    4.38    0.26
   9  -7   3    4.54    0.20
   9  -7   3    4.62    0.20
   9  -7   3    4.45    0.19
   9  -7   3    4.43    0.20
   9  -7   3    4.52    0.19
   9  -7   3    4.21    0.19
   9  -7   3    4.60    0.28
   8  -8   2    1.55    0.11
   8  -8   2    1.55    0.10
   8  -8   2    1.62    0.17
   8  -8   2    1.60    0.10
   8  -8   2    1.74    0.11
   7  -9   1    2.43    0.11
   7  -9   1    2.23    0.10
   7  -9   1    2.18    0.09
   7  -9   1    2.31    0.09
  -6  10   0   20.58    0.47
  -6  10   0   20.20    0.45
  -5  11   1    0.20    0.06
  -5  11   1    0.07    0.05
   4 -12  -2   83.31    1.58
   4 -12  -2   84.41    1.57
   4 -12  -2   86.65    1.58
   4 -12  -2   87.27    1.56
  -3  13   3    5.90    0.16
  -3  13   3    5.60    0.16
   3 -13  -3    4.97    0.18
   3 -13  -3    5.27    0.18
   3 -13  -3    5.69    0.17
   3 -13  -3    5.59    0.17
  -2  14   4    3.32    0.15
  -2  14   4    3.01    0.15
   2 -14  -4    3.48    0.15
   2 -14  -4    3.25    0.15
   2 -14  -4    3.24    0.17
   2 -14  -4    3.19    0.15
   2 -14  -4    2.96    0.16
   2 -14  -4    3.39    0.16
  -1  15   5    6.74    0.23
  -1  15   5    7.26    0.24
   1 -15  -5    7.28    0.24
   1 -15  -5    7.26    0.23
   0  16   6    0.40    0.11
   0  16   6    0.36    0.11
   1  17   7    5.69    0.26
   1  17   7    5.89    0.26
  -1 -17  -7    5.91    0.25
  -1 -17  -7    6.09    0.24
   2  18   8    2.25    0.21
   2  18   8    2.17    0.21
  -2 -18  -8    2.62    0.20
  -2 -18  -8    2.41    0.20
   3  19   9    0.45    0.17
   3  19   9    0.28    0.16
  -3 -19  -9    0.66    0.16
  -3 -19  -9    0.60    0.15
   4  20  10    2.71    0.28
   4  20  10    2.71    0.27
  15  -3   7    1.56    0.26
  15  -3   7    0.67    0.23
  14  -4   6    0.88    0.20
  14  -4   6    0.21    0.25
  14  -4   6    0.62    0.20
  14  -4   6    0.34    0.25
  13  -5   5    3.00    0.31
  13  -5   5    2.98    0.24
  13  -5   5    2.36    0.23
  13  -5   5    3.05    0.33
  12  -6   4    0.99    0.22
  12  -6   4    1.06    0.16
  12  -6   4    1.33    0.22
  12  -6   4    1.36    0.17
  11  -7   3    9.96    0.31
  11  -7   3   10.10    0.40
  11  -7   3   10.09    0.43
  11  -7   3    9.54    0.31
  10  -8   2    9.64    0.26
  10  -8   2   10.31    0.28
  10  -8   2   10.12    0.27
  10  -8   2   10.10    0.39
  10  -8   2    9.64    0.27
   9  -9   1   35.85    0.91
   9  -9   1   35.33    0.68
   9  -9   1   35.29    0.67
   9  -9   1   34.53    0.68
   9  -9   1   35.21    0.69
  -8  10   0    7.67    0.24
  -8  10   0    7.43    0.25
  -7  11   1    4.15    0.17
  -7  11   1    4.47    0.18
   6 -12  -2    3.11    0.10
   6 -12  -2    3.14    0.10
   6 -12  -2    3.14    0.10
   6 -12  -2    3.26    0.10
   5 -13  -3   39.52    0.78
   5 -13  -3   40.08    0.78
   5 -13  -3   40.34    0.78
   5 -13  -3   39.89    0.77
   4 -14  -4    1.08    0.10
   4 -14  -4    1.19    0.11
   4 -14  -4    1.19    0.11
   4 -14  -4    1.01    0.10
   4 -14  -4    1.33    0.11
   4 -14  -4    0.99    0.11
  -3  15   5    2.00    0.13
  -3  15   5    2.37    0.14
   3 -15  -5    2.34    0.15
   3 -15  -5    2.39    0.15
  -2  16   6    7.74    0.25
  -2  16   6    7.59    0.25
   2 -16  -6    7.21    0.26
   2 -16  -6    7.48    0.26
  -1  17   7    6.36    0.25
  -1  17   7    6.27    0.25
   1 -17  -7    6.01    0.26
   1 -17  -7    5.82    0.25
   0 -18  -8    1.22    0.16
   1  19   9    1.25    0.18
   1  19   9    1.16    0.18
  -1 -19  -9    1.30    0.18
  -1 -19  -9    1.32    0.18
  -2 -20 -10    1.31    0.20
  -2 -20 -10    0.88    0.19
  16  -4   6    1.47    0.25
  16  -4   6    1.41    0.25
  15  -5   5    1.98    0.31
  15  -5   5    3.06    0.26
  15  -5   5    2.61    0.25
  15  -5   5    2.34    0.34
  14  -6   4    2.46    0.29
  14  -6   4    2.42    0.30
  14  -6   4    2.56    0.23
  14  -6   4    2.85    0.24
  13  -7   3    0.33    0.13
  13  -7   3    0.48    0.14
  13  -7   3    0.40    0.18
  13  -7   3    0.39    0.19
  12  -8   2    1.25    0.13
  12  -8   2    1.41    0.20
  12  -8   2    1.23    0.13
  12  -8   2    1.26    0.20
  11  -9   1   18.50    0.40
  11  -9   1   18.53    0.40
  11  -9   1   17.95    0.57
  11  -9   1   18.20    0.40
  11  -9   1   18.13    0.39
 -10  10   0    0.28    0.10
 -10  10   0    0.30    0.10
  -9  11   1   30.25    0.70
  -9  11   1   30.17    0.68
  -8  12   2   13.74    0.38
  -8  12   2   13.84    0.37
   7 -13  -3   -0.01    0.06
   7 -13  -3    0.23    0.06
   7 -13  -3    0.18    0.06
   7 -13  -3    0.23    0.06
   7 -13  -3   -0.07    0.06
   7 -13  -3    0.14    0.06
   6 -14  -4   10.47    0.27
   6 -14  -4   10.27    0.29
   6 -14  -4   10.06    0.29
   6 -14  -4   11.15    0.28
   5 -15  -5    6.57    0.23
   5 -15  -5    5.80    0.25
   5 -15  -5    6.47    0.22
   5 -15  -5    6.36    0.25
  -4  16   6    1.44    0.12
  -4  16   6    1.51    0.13
   4 -16  -6    1.46    0.14
   4 -16  -6    1.36    0.13
  -3  17   7    7.75    0.27
  -3  17   7    8.16    0.27
   3 -17  -7    7.28    0.28
   3 -17  -7    7.44    0.29
   2 -18  -8    2.18    0.19
   2 -18  -8    2.44    0.20
   1 -19  -9    1.35    0.18
   1 -19  -9    1.29    0.17
   0 -20 -10    0.59    0.17
   0 -20 -10    0.26    0.15
  -1 -21 -11    1.28    0.22
  -1 -21 -11    1.03    0.21
  17  -5   5    0.68    0.30
  17  -5   5    0.88    0.32
  17  -5   5    1.37    0.23
  17  -5   5    1.07    0.23
  16  -6   4    0.40    0.24
  16  -6   4    0.49    0.18
  16  -6   4    0.57    0.18
  16  -6   4    0.46    0.26
  15  -7   3    0.41    0.15
  15  -7   3    0.40    0.14
  15  -7   3    0.24    0.20
  15  -7   3    0.49    0.22
  14  -8   2    1.83    0.16
  14  -8   2    1.97    0.26
  14  -8   2    1.96    0.25
  14  -8   2    2.03    0.16
  13  -9   1    2.01    0.14
  13  -9   1    2.18    0.14
  13  -9   1    2.69    0.26
  12 -10   0    1.57    0.20
 -11  11   1    3.08    0.20
 -10  12   2    1.60    0.16
 -10  12   2    1.75    0.16
  -9  13   3    4.94    0.23
  -9  13   3    4.88    0.22
   9 -13  -3    4.82    0.16
   9 -13  -3    5.08    0.15
   9 -13  -3    5.16    0.16
   9 -13  -3    4.71    0.16
   8 -14  -4    5.75    0.21
   8 -14  -4    5.73    0.21
   8 -14  -4    5.90    0.19
   8 -14  -4    6.11    0.19
   7 -15  -5   15.16    0.37
   7 -15  -5   14.44    0.37
   6 -16  -6   11.41    0.33
   6 -16  -6   11.16    0.33
   5 -17  -7    0.30    0.12
   5 -17  -7    0.21    0.11
   4 -18  -8    2.54    0.21
   4 -18  -8    2.35    0.19
   3 -19  -9    0.46    0.15
   3 -19  -9    0.51    0.15
   2 -20 -10    0.52    0.17
   2 -20 -10    0.70    0.17
   1 -21 -11    1.00    0.20
   1 -21 -11    1.01    0.21
  17  -7   3    0.86    0.26
  17  -7   3    0.25    0.17
  17  -7   3    0.37    0.26
  17  -7   3    0.30    0.17
  16  -8   2    1.75    0.17
  16  -8   2    2.01    0.28
  16  -8   2    1.84    0.18
  16  -8   2    1.95    0.29
  15  -9   1    0.72    0.20
  15  -9   1    0.41    0.12
  15  -9   1    0.94    0.13
  15  -9   1    0.81    0.21
  14 -10   0    0.48    0.18
 -13  11   1    1.17    0.17
 -13  11   1    0.86    0.16
  13 -11  -1    1.03    0.18
 -12  12   2    0.85    0.15
 -12  12   2    1.12    0.17
 -11  13   3    1.01    0.16
 -11  13   3    1.05    0.16
  11 -13  -3    1.60    0.11
  11 -13  -3    1.27    0.09
 -10  14   4    0.76    0.15
 -10  14   4    0.79    0.14
  10 -14  -4    0.41    0.10
  10 -14  -4    0.61    0.10
   9 -15  -5    3.96    0.18
   9 -15  -5    3.70    0.17
   8 -16  -6    1.26    0.14
   8 -16  -6    1.24    0.14
   7 -17  -7    8.32    0.29
   7 -17  -7    8.97    0.30
   6 -18  -8    2.11    0.19
   6 -18  -8    2.05    0.19
   5 -19  -9    1.95    0.21
   5 -19  -9    2.45    0.23
   4 -20 -10    2.61    0.29
   4 -20 -10    2.09    0.27
   3 -21 -11    0.66    0.20
   3 -21 -11    0.71    0.20
  18  -8   2    0.93    0.27
  18  -8   2    0.91    0.17
  18  -8   2    0.58    0.27
  18  -8   2    0.51    0.17
  17  -9   1    1.12    0.15
  17  -9   1    1.06    0.15
  17  -9   1    0.87    0.25
  17  -9   1    1.13    0.25
  16 -10   0    0.41    0.19
  16 -10   0    0.02    0.19
  15 -11  -1    2.63    0.28
 -14  12   2    0.61    0.16
 -14  12   2    0.68    0.17
  14 -12  -2    0.82    0.20
 -13  13   3    4.26    0.26
 -13  13   3    3.92    0.26
 -12  14   4    0.15    0.14
 -12  14   4    0.20    0.14
  12 -14  -4    0.23    0.09
  12 -14  -4    0.30    0.09
 -11  15   5    0.89    0.17
 -11  15   5    0.59    0.16
  11 -15  -5    0.76    0.11
  11 -15  -5    0.55    0.11
  10 -16  -6    1.61    0.15
  10 -16  -6    1.67    0.15
   9 -17  -7    1.24    0.15
   9 -17  -7    1.71    0.16
   8 -18  -8    3.09    0.22
   8 -18  -8    2.83    0.21
   7 -19  -9    0.48    0.16
   7 -19  -9    0.03    0.14
   6 -20 -10    0.25    0.17
   6 -20 -10    0.20    0.17
   5 -21 -11    0.08    0.17
   5 -21 -11    0.15    0.18
  18 -10   0    0.49    0.26
  18 -10   0    0.79    0.26
  17 -11  -1    0.73    0.24
  17 -11  -1    0.58    0.22
  16 -12  -2    1.19    0.24
 -15  13   3    2.18    0.25
 -15  13   3    2.13    0.24
  15 -13  -3    1.84    0.25
 -14  14   4    0.29    0.18
 -14  14   4    0.03    0.16
  14 -14  -4    0.28    0.10
  14 -14  -4    0.27    0.10
 -13  15   5    1.73    0.23
 -13  15   5    1.82    0.23
  13 -15  -5    1.66    0.14
  13 -15  -5    1.60    0.15
 -12  16   6    0.63    0.18
 -12  16   6    0.56    0.19
  12 -16  -6    0.55    0.13
  12 -16  -6    0.29    0.12
  11 -17  -7    0.43    0.14
  11 -17  -7    0.48    0.14
  10 -18  -8    0.17    0.14
  10 -18  -8    0.02    0.14
   9 -19  -9    1.12    0.19
   9 -19  -9    1.46    0.20
   8 -20 -10    1.46    0.23
   8 -20 -10    1.13    0.21
 -17  13   3    0.27    0.21
 -17  13   3    0.12    0.19
 -16  14   4    3.21    0.30
 -16  14   4    2.99    0.31
  16 -14  -4    3.24    0.18
  16 -14  -4    3.36    0.18
 -15  15   5    0.67    0.21
 -15  15   5    0.67    0.22
  15 -15  -5    0.85    0.14
  15 -15  -5    0.97    0.15
 -14  16   6    2.52    0.27
 -14  16   6    2.16    0.26
  14 -16  -6    1.90    0.17
  14 -16  -6    1.79    0.17
 -13  17   7    1.77    0.25
 -13  17   7    1.87    0.25
  13 -17  -7    1.61    0.19
  13 -17  -7    1.50    0.18
 -12  18   8    0.72    0.22
 -12  18   8    0.82    0.22
  12 -18  -8    0.85    0.17
  12 -18  -8    0.60    0.17
  11 -19  -9    0.79    0.19
  11 -19  -9    0.70    0.19
 -17  15   5    2.07    0.31
 -17  15   5    1.73    0.29
 -16  16   6   -0.15    0.23
 -16  16   6   -0.17    0.21
  16 -16  -6    0.05    0.15
  16 -16  -6    0.01    0.15
 -15  17   7    0.31    0.25
 -15  17   7    0.61    0.24
  15 -17  -7    0.67    0.18
  15 -17  -7    0.02    0.16
  14   4  -8    2.19    0.24
 -14  -4   8    2.15    0.30
 -14  -4   8    2.64    0.33
  15   5  -7    0.23    0.18
  15   5  -7    0.20    0.17
 -15  -5   7    0.46    0.24
 -15  -5   7    0.09    0.22
  16   6  -6    0.98    0.19
  16   6  -6    0.87    0.19
 -16  -6   6    0.97    0.25
 -16  -6   6    1.05    0.26
  17   7  -5    2.07    0.21
  17   7  -5    2.18    0.21
 -17  -7   5    1.52    0.28
 -17  -7   5    1.98    0.28
  10   2 -10    1.38    0.23
  10   2 -10    1.10    0.23
 -10  -2  10    1.35    0.26
 -10  -2  10    1.10    0.25
  11   3  -9    1.39    0.22
  11   3  -9    1.19    0.21
 -11  -3   9    1.67    0.25
 -11  -3   9    1.32    0.25
  12   4  -8    0.69    0.18
  12   4  -8    0.82    0.18
 -12  -4   8    0.69    0.21
 -12  -4   8    0.62    0.21
  13   5  -7    0.75    0.17
  13   5  -7    0.17    0.16
 -13  -5   7    0.77    0.21
 -13  -5   7    0.56    0.22
  14   6  -6    0.96    0.17
  14   6  -6    1.21    0.17
 -14  -6   6    1.32    0.24
 -14  -6   6    0.68    0.21
  15   7  -5    1.84    0.19
  15   7  -5    1.75    0.18
 -15  -7   5    1.30    0.23
 -15  -7   5    1.61    0.25
  16   8  -4    0.42    0.14
  16   8  -4    0.24    0.14
  17   9  -3    0.78    0.15
  17   9  -3    0.88    0.15
  18  10  -2   -0.04    0.15
  18  10  -2    0.37    0.16
   7   1 -11    0.87    0.21
   7   1 -11    0.48    0.20
   8   2 -10    1.07    0.21
   8   2 -10    1.05    0.20
   9   3  -9    3.46    0.25
   9   3  -9    2.65    0.23
  10   4  -8    1.65    0.19
  10   4  -8    1.59    0.19
 -10  -4   8    1.40    0.21
 -10  -4   8    1.31    0.22
  11   5  -7    1.29    0.18
  11   5  -7    1.22    0.17
 -11  -5   7    1.55    0.20
 -11  -5   7    1.17    0.20
  12   6  -6    1.69    0.17
  12   6  -6    1.91    0.18
 -12  -6   6    1.66    0.24
 -12  -6   6    1.95    0.24
  13   7  -5    3.23    0.20
  13   7  -5    2.74    0.20
 -13  -7   5    3.87    0.27
 -13  -7   5    3.35    0.28
  14   8  -4    0.40    0.12
  14   8  -4    0.35    0.13
 -14  -8   4    0.70    0.18
 -14  -8   4    0.44    0.17
  15   9  -3    1.89    0.16
  15   9  -3    1.95    0.16
  16  10  -2    0.40    0.13
  16  10  -2    0.35    0.13
  17  11  -1    0.53    0.15
  17  11  -1    0.35    0.24
  17  11  -1    0.06    0.24
  17  11  -1    0.31    0.14
  18  12   0    0.06    0.15
  18  12   0    0.42    0.16
   5   1 -11    0.35    0.19
   5   1 -11    0.31    0.19
   6   2 -10    0.53    0.18
   6   2 -10    0.46    0.18
   7   3  -9    1.23    0.18
   7   3  -9    0.80    0.18
   8   4  -8    0.90    0.17
   8   4  -8    0.99    0.17
   9   5  -7    5.74    0.26
   9   5  -7    5.77    0.25
  10   6  -6    1.71    0.16
  10   6  -6    1.89    0.17
 -10  -6   6    1.95    0.20
 -10  -6   6    1.90    0.20
  11   7  -5    2.97    0.18
  11   7  -5    3.15    0.18
 -11  -7   5    3.08    0.24
 -11  -7   5    2.95    0.21
  12   8  -4    4.72    0.21
  12   8  -4    4.76    0.20
 -12  -8   4    4.57    0.27
 -12  -8   4    4.20    0.26
  13   9  -3    2.62    0.16
  13   9  -3    3.18    0.17
  13   9  -3    3.32    0.26
  13   9  -3    3.40    0.27
 -13  -9   3    3.03    0.24
 -13  -9   3    2.97    0.23
  14  10  -2    0.69    0.11
  14  10  -2    0.29    0.17
  14  10  -2    0.51    0.11
  14  10  -2    0.59    0.19
  15  11  -1    2.87    0.18
  15  11  -1    2.98    0.30
  15  11  -1    2.53    0.17
  15  11  -1    2.79    0.27
  16  12   0    1.16    0.16
  16  12   0    1.11    0.25
  16  12   0    0.98    0.15
  16  12   0    0.89    0.25
  17  13   1   -0.09    0.15
  17  13   1    0.21    0.16
  18  14   2    0.05    0.18
  18  14   2    0.15    0.17
   3   1 -11    1.62    0.22
   3   1 -11    1.65    0.23
   4   2 -10    2.18    0.23
   4   2 -10    2.49    0.25
   5   3  -9    1.58    0.20
   5   3  -9    1.45    0.19
   6   4  -8    2.02    0.19
   6   4  -8    1.80    0.19
   7   5  -7    8.18    0.29
   7   5  -7    7.98    0.29
   8   6  -6    3.61    0.19
   8   6  -6    3.64    0.20
   9   7  -5    1.60    0.14
   9   7  -5    1.35    0.13
  -9  -7   5    1.97    0.18
  -9  -7   5    1.96    0.18
  10   8  -4    9.24    0.28
  10   8  -4    9.48    0.32
  10   8  -4    9.37    0.27
 -10  -8   4    9.92    0.34
 -10  -8   4    9.75    0.35
  11   9  -3    4.69    0.19
  11   9  -3    5.06    0.27
  11   9  -3    5.21    0.25
  11   9  -3    4.70    0.19
 -11  -9   3    4.71    0.24
 -11  -9   3    4.69    0.25
  12  10  -2    3.70    0.26
  12  10  -2    3.38    0.16
  12  10  -2    3.45    0.16
  12  10  -2    4.29    0.26
 -12 -10   2    2.86    0.22
 -12 -10   2    3.20    0.22
  13  11  -1    1.16    0.12
  13  11  -1    1.08    0.19
  13  11  -1    1.16    0.18
  13  11  -1    1.28    0.12
  14  12   0    3.90    0.33
  14  12   0    3.54    0.19
  14  12   0    3.82    0.31
  14  12   0    3.58    0.19
  15  13   1    0.14    0.21
  15  13   1    0.49    0.14
  15  13   1    0.70    0.14
  15  13   1    0.28    0.21
  16  14   2   -0.01    0.15
  16  14   2    0.45    0.16
  17  15   3    1.01    0.21
  17  15   3    0.63    0.19
   1   1 -11    0.27    0.18
   1   1 -11    0.11    0.17
   2   2 -10    2.25    0.23
   2   2 -10    2.51    0.24
   3   3  -9    1.47    0.19
   3   3  -9    1.35    0.18
   4   4  -8    0.31    0.13
   4   4  -8    0.26    0.13
   5   5  -7    4.09    0.22
   5   5  -7    3.74    0.21
   6   6  -6   12.29    0.35
   6   6  -6   11.41    0.34
   7   7  -5   11.16    0.31
   7   7  -5   11.31    0.32
   8   8  -4    2.81    0.16
   8   8  -4    2.91    0.17
   8   8  -4    2.87    0.15
   8   8  -4    3.04    0.16
   8   8  -4    2.85    0.17
  -8  -8   4    2.74    0.18
  -8  -8   4    3.01    0.19
   9   9  -3    3.09    0.15
   9   9  -3    3.32    0.16
   9   9  -3    2.94    0.15
   9   9  -3    2.85    0.15
   9   9  -3    3.08    0.19
  -9  -9   3    2.80    0.19
  -9  -9   3    3.33    0.20
  10  10  -2   13.65    0.42
  10  10  -2   13.70    0.32
  10  10  -2   13.53    0.40
  10  10  -2   13.85    0.32
  10  10  -2   13.50    0.32
  10  10  -2   13.79    0.32
 -10 -10   2   13.19    0.40
 -10 -10   2   12.76    0.38
  11  11  -1    2.05    0.20
  11  11  -1    2.89    0.15
  11  11  -1    2.44    0.14
  11  11  -1    2.31    0.14
  11  11  -1    2.51    0.20
  11  11  -1    2.52    0.14
  12  12   0    0.86    0.11
  12  12   0    0.62    0.11
  12  12   0    0.59    0.17
  12  12   0    0.77    0.17
  13  13   1    5.02    0.32
  13  13   1    4.40    0.33
  13  13   1    4.41    0.21
  13  13   1    4.59    0.21
  14  14   2    2.57    0.20
  14  14   2    2.79    0.30
  14  14   2    2.82    0.29
  14  14   2    2.38    0.19
  15  15   3   -0.09    0.14
  15  15   3    0.07    0.15
  16  16   4    1.00    0.21
  16  16   4    1.03    0.21
  -1   1 -11   -0.02    0.17
  -1   1 -11    0.20    0.19
   0   2 -10    0.86    0.19
   0   2 -10    0.44    0.17
   1   3  -9    2.59    0.22
   1   3  -9    2.46    0.22
  -1  -3   9    2.59    0.22
  -1  -3   9    2.40    0.21
   2   4  -8    3.65    0.22
   2   4  -8    3.76    0.22
  -2  -4   8    4.09    0.22
  -2  -4   8    3.55    0.21
   3   5  -7    9.99    0.32
   3   5  -7    9.65    0.33
  -3  -5   7    9.85    0.31
  -3  -5   7    9.47    0.30
   4   6  -6    6.38    0.24
   4   6  -6    6.36    0.24
  -4  -6   6    6.20    0.22
  -4  -6   6    6.45    0.22
   5   7  -5    2.09    0.15
   5   7  -5    2.43    0.16
  -5  -7   5    1.86    0.13
  -5  -7   5    2.20    0.14
   6   8  -4    3.63    0.18
   6   8  -4    4.03    0.17
   6   8  -4    3.64    0.18
   6   8  -4    3.83    0.17
   7   9  -3    4.28    0.17
   7   9  -3    4.53    0.16
   7   9  -3    4.51    0.17
   7   9  -3    4.48    0.17
   7   9  -3    4.61    0.16
  -7  -9   3    4.45    0.19
  -7  -9   3    4.63    0.19
   8  10  -2    3.66    0.14
   8  10  -2    3.90    0.15
   8  10  -2    3.72    0.18
   8  10  -2    3.95    0.15
   8  10  -2    4.12    0.14
   8  10  -2    3.93    0.19
  -8 -10   2    4.18    0.20
  -8 -10   2    4.01    0.19
   9  11  -1   30.80    0.62
   9  11  -1   30.51    0.61
   9  11  -1   31.44    0.75
   9  11  -1   30.67    0.62
   9  11  -1   32.27    0.79
   9  11  -1   30.39    0.62
  -9 -11   1   30.66    0.69
  -9 -11   1   30.81    0.71
  10  12   0   22.71    0.49
  10  12   0   23.41    0.50
  10  12   0   23.68    0.66
  10  12   0   23.27    0.49
  10  12   0   23.42    0.50
  10  12   0   23.92    0.63
  11  13   1    8.48    0.26
  11  13   1    9.39    0.39
  11  13   1    8.64    0.37
  11  13   1    8.72    0.27
  12  14   2    6.50    0.35
  12  14   2    5.89    0.24
  12  14   2    5.58    0.32
  12  14   2    5.94    0.24
  13  15   3    0.51    0.14
  13  15   3    0.38    0.14
  14  16   4    0.23    0.16
  14  16   4    0.35    0.17
  15  17   5    0.33    0.19
  15  17   5    0.43    0.19
  -2   2 -10    2.65    0.25
  -2   2 -10    2.59    0.24
   2  -2  10    2.80    0.26
   2  -2  10    2.44    0.25
  -1   3  -9    2.80    0.23
  -1   3  -9    2.39    0.21
   1  -3   9    2.33    0.22
   1  -3   9    2.69    0.23
   0   4  -8    2.79    0.20
   0   4  -8    2.79    0.20
   0  -4   8    2.83    0.21
   0  -4   8    2.84    0.21
   1   5  -7    1.84    0.17
   1   5  -7    2.12    0.18
  -1  -5   7    2.23    0.17
  -1  -5   7    2.21    0.17
   2   6  -6    4.03    0.19
   2   6  -6    3.17    0.18
  -2  -6   6    3.38    0.18
  -2  -6   6    3.65    0.18
   3   7  -5   25.72    0.56
   3   7  -5   24.61    0.56
  -3  -7   5   25.34    0.55
  -3  -7   5   25.14    0.54
   4   8  -4    5.03    0.19
   4   8  -4    5.30    0.20
   4   8  -4    5.22    0.20
   4   8  -4    5.33    0.19
  -4  -8   4    5.27    0.17
  -4  -8   4    4.97    0.17
   5   9  -3  132.83    2.45
   5   9  -3  134.22    2.48
   5   9  -3  132.08    2.45
   5   9  -3  133.50    2.48
   6  10  -2    7.70    0.20
   6  10  -2    7.38    0.23
   6  10  -2    7.35    0.19
   6  10  -2    7.79    0.20
   6  10  -2    7.59    0.20
  -6 -10   2    7.48    0.23
  -6 -10   2    7.20    0.23
   7  11  -1    4.19    0.14
   7  11  -1    4.47    0.20
   7  11  -1    4.66    0.14
   7  11  -1    4.68    0.14
   7  11  -1    4.49    0.14
   7  11  -1    3.91    0.19
  -7 -11   1    5.07    0.19
  -7 -11   1    4.66    0.18
   8  12   0    1.51    0.11
   8  12   0    1.56    0.11
   8  12   0    1.49    0.14
   8  12   0    1.50    0.10
   8  12   0    1.43    0.15
   8  12   0    1.50    0.11
   9  13   1   13.59    0.32
   9  13   1   13.37    0.32
   9  13   1   13.53    0.44
   9  13   1   13.46    0.33
   9  13   1   13.95    0.42
   9  13   1   13.33    0.33
  10  14   2    7.86    0.26
  10  14   2    7.55    0.26
  10  14   2    8.07    0.35
  10  14   2    8.59    0.37
  11  15   3    2.30    0.18
  11  15   3    2.14    0.18
  12  16   4    4.69    0.25
  12  16   4    4.60    0.25
  13  17   5    2.32    0.23
  13  17   5    2.10    0.22
  14  18   6    0.73    0.21
  14  18   6    0.71    0.21
   5  -1  11    0.32    0.21
   5  -1  11    0.38    0.21
   4  -2  10    2.17    0.25
   4  -2  10    2.06    0.25
  -3   3  -9    1.25    0.17
  -3   3  -9    1.38    0.18
   3  -3   9    1.27    0.19
   3  -3   9    1.46    0.20
  -2   4  -8    3.89    0.22
  -2   4  -8    3.84    0.22
   2  -4   8    3.97    0.23
   2  -4   8    3.12    0.22
  -1   5  -7    1.99    0.16
  -1   5  -7    1.85    0.17
   1  -5   7    1.86    0.17
   1  -5   7    2.05    0.18
   0   6  -6   15.37    0.40
   0   6  -6   14.64    0.39
   0  -6   6   15.72    0.40
   0  -6   6   14.95    0.39
   1   7  -5    0.38    0.08
   1   7  -5    0.44    0.09
  -1  -7   5    0.51    0.09
  -1  -7   5    0.56    0.09
   2   8  -4    1.31    0.11
   2   8  -4    1.25    0.10
  -2  -8   4    1.55    0.11
  -2  -8   4    1.51    0.10
   3   9  -3    0.29    0.06
   3   9  -3    0.26    0.06
   3   9  -3    0.36    0.07
   3   9  -3    0.28    0.06
  -3  -9   3    0.39    0.06
  -3  -9   3    0.41    0.06
   4  10  -2   66.04    1.25
   4  10  -2   66.54    1.25
   4  10  -2   66.11    1.24
   4  10  -2   64.15    1.46
   4  10  -2   67.24    1.24
  -4 -10   2   67.24    1.28
  -4 -10   2   67.36    1.31
   5  11  -1   -0.03    0.06
   5  11  -1    0.05    0.04
   5  11  -1    0.04    0.04
   5  11  -1    0.14    0.05
   5  11  -1    0.09    0.04
   5  11  -1    0.00    0.05
  -5 -11   1    0.01    0.05
  -5 -11   1    0.09    0.03
  -5 -11   1    0.09    0.03
  -5 -11   1    0.13    0.06
   6  12   0   19.30    0.49
   6  12   0   19.31    0.40
   6  12   0   20.05    0.51
   6  12   0   19.87    0.40
   6  12   0   19.76    0.40
   6  12   0   19.77    0.41
   7  13   1   31.94    0.80
   7  13   1   31.11    0.76
   7  13   1   31.94    0.64
   7  13   1   31.76    0.63
   7  13   1   31.50    0.62
   7  13   1   31.11    0.63
  -7 -13  -1   31.03    0.59
  -7 -13  -1   30.97    0.60
   8  14   2   11.89    0.39
   8  14   2   11.75    0.31
   8  14   2   11.27    0.40
   8  14   2   11.55    0.30
   8  14   2   12.14    0.31
   8  14   2   11.55    0.30
   9  15   3    9.64    0.30
   9  15   3    9.61    0.30
   9  15   3    9.71    0.30
   9  15   3    9.77    0.30
  10  16   4    2.24    0.20
  10  16   4    2.15    0.19
  11  17   5    5.49    0.27
  11  17   5    5.30    0.27
  12  18   6    1.16    0.21
  12  18   6    1.36    0.21
  13  19   7   -0.05    0.20
  13  19   7   -0.06    0.19
   7  -1  11    0.93    0.25
   7  -1  11    1.01    0.25
   6  -2  10    0.56    0.19
   6  -2  10    0.16    0.18
   5  -3   9    1.82    0.22
   5  -3   9    1.77    0.21
  -4   4  -8    0.12    0.12
  -4   4  -8    0.25    0.13
   4  -4   8    0.01    0.13
   4  -4   8    0.06    0.13
  -3   5  -7    9.57    0.32
  -3   5  -7    9.92    0.32
   3  -5   7   10.23    0.34
   3  -5   7    9.68    0.33
  -2   6  -6    3.38    0.18
  -2   6  -6    3.20    0.18
   2  -6   6    3.43    0.19
   2  -6   6    3.62    0.20
  -1   7  -5    0.48    0.09
  -1   7  -5    0.26    0.08
   1  -7   5    0.47    0.09
   1  -7   5    0.48    0.09
   0   8  -4   47.67    0.92
   0   8  -4   47.32    0.93
   0  -8   4   45.95    0.93
   0  -8   4   47.03    0.93
   1   9  -3    7.74    0.21
   1   9  -3    8.08    0.21
   1   9  -3    7.87    0.21
   1   9  -3    7.47    0.21
  -1  -9   3    7.97    0.21
  -1  -9   3    8.09    0.21
   2  10  -2   18.58    0.38
   2  10  -2   19.14    0.39
   2  10  -2   18.43    0.39
   2  10  -2   19.32    0.39
  -2 -10   2   18.66    0.38
  -2 -10   2   18.93    0.39
   3  11  -1   53.32    0.99
   3  11  -1   53.85    0.98
   3  11  -1   53.75    0.99
   3  11  -1   53.90    1.00
  -3 -11   1   52.52    0.99
  -3 -11   1   51.92    1.17
  -3 -11   1   52.42    1.04
  -3 -11   1   51.31    0.98
  -3 -11   1   53.82    0.99
  -3 -11   1   52.88    1.01
  -3 -11   1   53.01    0.98
   4  12   0    0.55    0.06
   4  12   0    0.55    0.05
   4  12   0    0.70    0.08
   4  12   0    0.53    0.07
   4  12   0    0.59    0.06
   4  12   0    0.53    0.05
  -4 -12   0    0.69    0.05
  -4 -12   0    0.66    0.05
   5  13   1   12.49    0.28
   5  13   1   12.05    0.35
   5  13   1   12.32    0.27
   5  13   1   12.05    0.28
   5  13   1   12.57    0.28
   5  13   1   12.01    0.34
   6  14   2   30.42    0.62
   6  14   2   28.73    0.72
   6  14   2   30.99    0.61
   6  14   2   30.73    0.63
   6  14   2   30.14    0.62
   6  14   2   28.94    0.76
  -6 -14  -2   29.81    0.59
  -6 -14  -2   29.93    0.60
   7  15   3    9.29    0.28
   7  15   3    9.15    0.28
   7  15   3    9.10    0.27
   7  15   3    9.55    0.27
  -7 -15  -3    8.93    0.24
  -7 -15  -3    8.84    0.24
   8  16   4   13.95    0.38
   8  16   4   13.72    0.39
  -8 -16  -4   13.83    0.34
  -8 -16  -4   13.85    0.34
   9  17   5    1.83    0.19
   9  17   5    1.80    0.19
  10  18   6    0.69    0.17
  10  18   6    0.75    0.18
  11  19   7    1.17    0.22
  11  19   7    1.39    0.23
  12  20   8    0.74    0.23
  12  20   8    0.34    0.22
   8  -2  10    1.31    0.23
   8  -2  10    1.31    0.23
   7  -3   9    0.86    0.19
   7  -3   9    1.06    0.20
   6  -4   8    1.75    0.21
   6  -4   8    1.90    0.21
  -5   5  -7    3.73    0.21
  -5   5  -7    4.05    0.21
   5  -5   7    3.23    0.23
   5  -5   7    3.98    0.24
  -4   6  -6    6.83    0.25
  -4   6  -6    6.65    0.24
   4  -6   6    6.32    0.27
   4  -6   6    6.76    0.27
  -3   7  -5   27.21    0.58
  -3   7  -5   26.97    0.59
   3  -7   5   25.73    0.67
   3  -7   5   26.84    0.70
   3  -7   5   27.09    0.61
   3  -7   5   26.37    0.60
  -2   8  -4    1.51    0.11
  -2   8  -4    1.47    0.11
   2  -8   4    1.35    0.11
   2  -8   4    1.53    0.14
   2  -8   4    1.51    0.13
   2  -8   4    1.48    0.12
  -1   9  -3    7.33    0.20
  -1   9  -3    7.57    0.21
   1  -9   3    7.81    0.24
   1  -9   3    7.89    0.21
   1  -9   3    7.77    0.23
   1  -9   3    7.83    0.21
   0  10  -2  295.53    5.24
   0  10  -2  286.04    5.30
   0  10  -2  295.54    5.30
   0  10  -2  286.26    5.24
   0 -10   2  291.43    6.30
   0 -10   2  280.50    5.29
   0 -10   2  297.12    5.30
   0 -10   2  283.84    5.24
   0 -10   2  290.75    5.24
   1  11  -1  158.98    2.90
   1  11  -1  160.59    2.87
   1  11  -1  158.55    2.90
   1  11  -1  160.05    2.87
  -1 -11   1  156.20    2.86
  -1 -11   1  157.37    2.90
  -1 -11   1  159.27    3.00
  -1 -11   1  158.83    2.92
  -1 -11   1  150.04    2.86
  -1 -11   1  161.91    2.90
   2  12   0   53.06    0.97
   2  12   0   53.52    0.98
   2  12   0   52.45    0.97
   2  12   0   52.51    0.98
  -2 -12   0   51.54    0.97
  -2 -12   0   52.83    0.98
  -2 -12   0   52.72    0.97
  -2 -12   0   51.46    0.98
   3  13   1  122.06    2.25
   3  13   1  120.43    2.23
   3  13   1  119.72    2.25
   3  13   1  123.61    2.22
  -3 -13  -1  123.64    2.25
  -3 -13  -1  120.63    2.22
  -3 -13  -1  119.34    2.24
  -3 -13  -1  123.47    2.22
   4  14   2   36.04    0.73
   4  14   2   36.54    0.72
   4  14   2   36.25    0.71
   4  14   2   35.85    0.72
  -4 -14  -2   36.93    0.72
  -4 -14  -2   36.31    0.71
   5  15   3   41.43    0.85
   5  15   3   42.35    0.84
   5  15   3   41.93    0.83
   5  15   3   41.69    0.84
  -5 -15  -3   40.90    0.83
  -5 -15  -3   41.92    0.82
   6  16   4   15.99    0.41
   6  16   4   15.71    0.41
  -6 -16  -4   15.97    0.37
  -6 -16  -4   15.49    0.38
   7  17   5   13.33    0.40
   7  17   5   13.45    0.39
  -7 -17  -5   13.05    0.35
  -7 -17  -5   13.36    0.35
   8  18   6   -0.03    0.13
   8  18   6    0.38    0.14
   9  19   7    0.61    0.18
   9  19   7    0.69    0.18
  10  20   8    0.37    0.20
  10  20   8    0.72    0.22
  11  21   9    0.76    0.24
  11  21   9    0.24    0.22
  10  -2  10    1.61    0.26
  10  -2  10    1.61    0.26
   9  -3   9    3.43    0.30
   9  -3   9    3.64    0.31
   8  -4   8    0.99    0.21
   8  -4   8    0.90    0.21
   7  -5   7    8.23    0.33
   7  -5   7    7.72    0.33
  -6   6  -6   11.83    0.33
  -6   6  -6   11.96    0.34
   6  -6   6   11.93    0.38
   6  -6   6   11.46    0.44
   6  -6   6   11.61    0.37
   6  -6   6   12.00    0.43
  -5   7  -5    2.38    0.15
  -5   7  -5    2.41    0.16
   5  -7   5    1.94    0.19
   5  -7   5    1.89    0.20
   5  -7   5    2.62    0.18
   5  -7   5    2.09    0.16
  -4   8  -4    4.92    0.17
  -4   8  -4    4.91    0.17
   4  -8   4    3.71    0.22
   4  -8   4    3.94    0.23
   4  -8   4    5.04    0.19
   4  -8   4    4.80    0.19
  -3   9  -3    0.17    0.06
  -3   9  -3    0.19    0.06
   3  -9   3    0.10    0.07
   3  -9   3    0.11    0.07
   3  -9   3    0.25    0.07
   3  -9   3    0.20    0.08
   3  -9   3    0.08    0.07
   3  -9   3    0.24    0.06
  -2  10  -2   19.17    0.38
  -2  10  -2   19.04    0.39
   2 -10   2   18.66    0.39
   2 -10   2   19.13    0.39
   2 -10   2   18.88    0.39
   2 -10   2   18.77    0.40
  -1  11  -1  151.38    2.80
  -1  11  -1  155.30    2.83
   1 -11   1  155.28    2.83
   1 -11   1  156.51    2.83
   1 -11   1  154.85    2.80
   1 -11   1  155.06    2.80
   0 -12   0   14.50    0.29
   0 -12   0   14.56    0.30
   0 -12   0   14.58    0.29
   0 -12   0   14.58    0.29
   1  13   1   20.55    0.40
   1  13   1   19.94    0.40
   1  13   1   19.69    0.41
   1  13   1   20.70    0.40
  -1 -13  -1   20.04    0.40
  -1 -13  -1   20.39    0.40
  -1 -13  -1   19.74    0.41
  -1 -13  -1   20.64    0.40
   2  14   2   36.69    0.73
   2  14   2   37.26    0.72
   2  14   2   37.51    0.73
   2  14   2   37.60    0.73
  -2 -14  -2   36.60    0.72
  -2 -14  -2   37.77    0.73
   3  15   3   79.58    1.53
   3  15   3   79.56    1.51
  -3 -15  -3   80.09    1.50
  -3 -15  -3   79.80    1.52
  -3 -15  -3   81.43    1.52
  -3 -15  -3   79.10    1.50
   4  16   4    4.21    0.19
   4  16   4    4.31    0.19
  -4 -16  -4    4.00    0.17
  -4 -16  -4    4.12    0.17
   5  17   5   11.20    0.34
   5  17   5   11.05    0.34
  -5 -17  -5   11.46    0.32
  -5 -17  -5   11.01    0.30
   6  18   6    1.39    0.17
   6  18   6    1.71    0.18
  -6 -18  -6    1.96    0.15
  -6 -18  -6    1.57    0.15
   7  19   7    5.30    0.28
   7  19   7    5.03    0.28
   8  20   8    1.17    0.22
   8  20   8    1.05    0.22
   9  21   9    0.57    0.21
   9  21   9    0.25    0.20
  11  -3   9    1.37    0.26
  11  -3   9    1.60    0.26
  10  -4   8    1.34    0.22
  10  -4   8    1.81    0.24
   9  -5   7    5.76    0.30
   9  -5   7    6.28    0.30
   8  -6   6    3.23    0.22
   8  -6   6    3.89    0.23
   8  -6   6    3.79    0.28
   8  -6   6    3.29    0.29
  -7   7  -5   10.61    0.29
  -7   7  -5   10.98    0.30
   7  -7   5   10.63    0.42
   7  -7   5   10.62    0.41
   7  -7   5   10.54    0.34
   7  -7   5   10.54    0.34
  -6   8  -4    3.34    0.15
  -6   8  -4    3.27    0.15
   6  -8   4    3.02    0.23
   6  -8   4    3.26    0.18
   6  -8   4    3.02    0.22
   6  -8   4    3.03    0.18
   6  -8   4    3.59    0.19
   6  -8   4    3.33    0.18
  -5   9  -3  135.07    2.53
  -5   9  -3  134.20    2.50
   5  -9   3  136.50    2.54
   5  -9   3  137.04    2.53
   5  -9   3  138.07    2.51
   5  -9   3  138.34    2.56
   5  -9   3  135.84    3.06
   4 -10   2   67.19    1.26
   4 -10   2   67.05    1.27
   4 -10   2   67.57    1.25
   4 -10   2   66.76    1.26
  -3  11  -1   52.62    0.98
  -3  11  -1   52.90    0.99
   3 -11   1   54.54    0.99
   3 -11   1   53.09    0.98
   3 -11   1   55.10    1.00
   3 -11   1   51.99    0.99
   2 -12   0   51.62    0.96
   2 -12   0   51.78    0.95
   2 -12   0   53.18    0.96
   2 -12   0   52.77    0.95
  -1  13   1   19.26    0.39
  -1  13   1   19.56    0.38
   1 -13  -1   20.00    0.39
   1 -13  -1   20.14    0.38
   1 -13  -1   19.41    0.39
   1 -13  -1   19.93    0.39
   0  14   2   23.53    0.48
   0  14   2   24.72    0.49
   0  14   2   23.92    0.48
   0  14   2   24.24    0.49
   0 -14  -2   24.46    0.49
   0 -14  -2   23.53    0.48
   0 -14  -2   23.75    0.49
   0 -14  -2   24.69    0.49
   1  15   3   12.52    0.30
   1  15   3   12.80    0.30
  -1 -15  -3   11.58    0.28
  -1 -15  -3   11.37    0.29
   2  16   4    0.41    0.09
   2  16   4    0.59    0.09
  -2 -16  -4    0.40    0.08
  -2 -16  -4    0.44    0.09
  -2 -16  -4    0.52    0.09
  -2 -16  -4    0.50    0.08
   3  17   5   22.63    0.54
   3  17   5   22.90    0.54
  -3 -17  -5   22.94    0.52
  -3 -17  -5   22.82    0.52
   4  18   6    1.83    0.18
   4  18   6    1.97    0.18
  -4 -18  -6    2.06    0.16
  -4 -18  -6    1.72    0.15
   5  19   7    0.92    0.16
   5  19   7    0.58    0.15
  -5 -19  -7    0.80    0.14
  -5 -19  -7    0.80    0.13
   6  20   8    1.76    0.21
   6  20   8    1.30    0.20
   7  21   9    1.58    0.23
   7  21   9    1.98    0.25
   8  22  10    0.30    0.21
   8  22  10    0.06    0.21
  12  -4   8    1.06    0.24
  12  -4   8    1.03    0.23
  11  -5   7    1.08    0.20
  11  -5   7    1.27    0.21
  10  -6   6    1.78    0.26
  10  -6   6    1.88    0.25
  10  -6   6    2.23    0.21
  10  -6   6    1.68    0.19
   9  -7   5    1.29    0.21
   9  -7   5    1.44    0.21
   9  -7   5    1.25    0.16
   9  -7   5    1.68    0.17
   8  -8   4    2.85    0.19
   8  -8   4    2.43    0.22
   8  -8   4    2.69    0.19
   8  -8   4    2.55    0.16
   8  -8   4    2.63    0.18
   8  -8   4    2.58    0.17
   8  -8   4    2.88    0.17
   8  -8   4    2.55    0.23
   7  -9   3    4.68    0.18
   7  -9   3    4.69    0.19
   7  -9   3    4.00    0.24
   7  -9   3    4.79    0.19
   7  -9   3    4.76    0.18
  -6  10  -2    7.50    0.17
  -6  10  -2    7.59    0.17
   6 -10   2    7.36    0.28
   6 -10   2    7.57    0.20
   6 -10   2    7.59    0.21
   6 -10   2    7.61    0.21
   6 -10   2    7.72    0.20
   5 -11   1    0.00    0.04
   5 -11   1   -0.05    0.04
   5 -11   1   -0.05    0.03
   5 -11   1   -0.02    0.03
  -4  12   0    0.60    0.06
  -4  12   0    0.59    0.06
   3 -13  -1  119.01    2.17
   3 -13  -1  118.75    2.20
   3 -13  -1  122.04    2.19
   3 -13  -1  120.63    2.17
  -2  14   2   36.78    0.70
  -2  14   2   36.91    0.71
   2 -14  -2   37.60    0.71
   2 -14  -2   36.22    0.71
   2 -14  -2   36.76    0.70
   2 -14  -2   36.79    0.71
  -1  15   3   11.71    0.28
  -1  15   3   12.09    0.29
   1 -15  -3   12.07    0.29
   1 -15  -3   12.40    0.28
   1 -15  -3   12.17    0.29
   1 -15  -3   11.90    0.29
   0  16   4   10.40    0.29
   0  16   4   10.58    0.29
   0 -16  -4   11.20    0.29
   0 -16  -4   11.54    0.29
   0 -16  -4   11.89    0.30
   0 -16  -4   11.28    0.29
   1  17   5    8.33    0.27
   1  17   5    7.90    0.26
  -1 -17  -5    8.38    0.25
  -1 -17  -5    8.03    0.26
   2  18   6    5.82    0.25
   2  18   6    5.78    0.24
  -2 -18  -6    6.11    0.23
  -2 -18  -6    5.98    0.23
   3  19   7    6.91    0.29
   3  19   7    7.40    0.30
  -3 -19  -7    7.42    0.27
  -3 -19  -7    7.10    0.28
   4  20   8    1.33    0.19
   4  20   8    1.28    0.19
  -4 -20  -8    1.47    0.17
  -4 -20  -8    1.31    0.17
   5  21   9    1.96    0.23
   5  21   9    1.61    0.22
   6  22  10    0.67    0.21
   6  22  10    0.53    0.20
  13  -5   7    0.43    0.20
  13  -5   7    0.09    0.19
  12  -6   6    1.88    0.23
  12  -6   6    2.21    0.29
  12  -6   6    2.00    0.23
  12  -6   6    2.17    0.30
  11  -7   5    3.10    0.22
  11  -7   5    3.20    0.22
  11  -7   5    3.18    0.29
  11  -7   5    3.43    0.31
  10  -8   4    9.79    0.40
  10  -8   4    9.13    0.31
  10  -8   4    8.49    0.40
  10  -8   4    9.51    0.31
   9  -9   3    2.95    0.17
   9  -9   3    2.64    0.17
   9  -9   3    2.79    0.17
   9  -9   3    2.89    0.25
   9  -9   3    3.01    0.18
   9  -9   3    2.95    0.17
   9  -9   3    3.10    0.24
   9  -9   3    2.69    0.17
   8 -10   2    3.46    0.14
   8 -10   2    3.60    0.15
   8 -10   2    3.63    0.22
   8 -10   2    3.71    0.15
   8 -10   2    3.20    0.14
   7 -11   1    3.79    0.13
   7 -11   1    3.85    0.11
   7 -11   1    3.58    0.12
   7 -11   1    3.65    0.11
  -6  12   0   19.32    0.43
  -6  12   0   19.14    0.44
   4 -14  -2   36.63    0.68
   4 -14  -2   34.75    0.69
   4 -14  -2   36.11    0.68
   4 -14  -2   35.30    0.68
  -3  15   3   78.61    1.49
  -3  15   3   79.07    1.47
   3 -15  -3   80.64    1.50
   3 -15  -3   78.71    1.50
   3 -15  -3   79.52    1.49
   3 -15  -3   80.39    1.48
  -2  16   4    0.51    0.08
  -2  16   4    0.52    0.08
   2 -16  -4    0.43    0.08
   2 -16  -4    0.41    0.09
   2 -16  -4    0.36    0.08
   2 -16  -4    0.46    0.08
   2 -16  -4    0.37    0.08
   2 -16  -4    0.32    0.08
  -1  17   5    8.02    0.25
  -1  17   5    8.27    0.26
   1 -17  -5    8.25    0.25
   1 -17  -5    8.25    0.26
   1 -17  -5    8.53    0.26
   1 -17  -5    8.40    0.26
   0  18   6    8.11    0.28
   0  18   6    8.48    0.28
   0 -18  -6    8.29    0.28
   0 -18  -6    8.12    0.27
   1  19   7    0.45    0.13
   1  19   7    0.49    0.13
  -1 -19  -7    0.65    0.13
   2  20   8    3.05    0.24
   2  20   8    3.02    0.24
  -2 -20  -8    3.30    0.21
  -2 -20  -8    3.19    0.21
   3  21   9    2.45    0.24
   3  21   9    3.05    0.25
  -3 -21  -9    2.46    0.21
  -3 -21  -9    2.06    0.21
   4  22  10    0.64    0.20
   4  22  10    0.92    0.21
  15  -5   7    0.18    0.22
  15  -5   7    0.03    0.22
  14  -6   6    0.86    0.26
  14  -6   6    0.84    0.21
  14  -6   6    0.65    0.26
  14  -6   6    0.95    0.21
  13  -7   5    2.98    0.33
  13  -7   5    3.19    0.25
  13  -7   5    3.37    0.25
  13  -7   5    2.89    0.31
  12  -8   4    3.90    0.30
  12  -8   4    5.06    0.24
  12  -8   4    4.92    0.24
  12  -8   4    4.47    0.32
  11  -9   3    4.42    0.21
  11  -9   3    4.50    0.29
  11  -9   3    4.09    0.30
  11  -9   3    4.32    0.22
  10 -10   2   13.01    0.32
  10 -10   2   13.33    0.31
  10 -10   2   12.88    0.32
  10 -10   2   12.27    0.45
  10 -10   2   13.26    0.31
  10 -10   2   13.49    0.33
  10 -10   2   13.35    0.32
   9 -11   1   30.35    0.60
   9 -11   1   30.65    0.60
   9 -11   1   30.28    0.59
   9 -11   1   31.47    0.61
  -8  12   0    1.49    0.12
  -8  12   0    1.38    0.12
  -7  13   1   29.41    0.64
  -7  13   1   30.11    0.66
   6 -14  -2   29.17    0.55
   6 -14  -2   28.70    0.56
   6 -14  -2   29.75    0.56
   6 -14  -2   28.72    0.55
   5 -15  -3   39.18    0.77
   5 -15  -3   39.66    0.77
   5 -15  -3   38.75    0.76
   5 -15  -3   39.57    0.76
   4 -16  -4    4.03    0.17
   4 -16  -4    4.42    0.17
   4 -16  -4    3.70    0.16
   4 -16  -4    4.14    0.16
   4 -16  -4    3.64    0.18
   4 -16  -4    3.89    0.18
  -3  17   5   23.15    0.51
  -3  17   5   22.78    0.50
   3 -17  -5   23.46    0.52
   3 -17  -5   23.12    0.52
   3 -17  -5   22.47    0.52
  -2  18   6    5.98    0.22
  -2  18   6    5.99    0.23
   2 -18  -6    6.08    0.23
   2 -18  -6    5.87    0.23
  -1  19   7    0.61    0.12
  -1  19   7    0.73    0.13
   1 -19  -7    0.62    0.12
   1 -19  -7    0.56    0.13
   0  20   8   11.40    0.37
   0  20   8   11.14    0.37
   0 -20  -8   11.13    0.37
   0 -20  -8   11.16    0.36
   1  21   9    2.27    0.23
   1  21   9    2.30    0.22
  -1 -21  -9    2.27    0.21
  -1 -21  -9    2.27    0.21
  -2 -22 -10    0.47    0.17
  -2 -22 -10    0.54    0.18
  16  -6   6    0.95    0.23
  16  -6   6    1.29    0.24
  15  -7   5    1.06    0.21
  15  -7   5    1.26    0.21
  15  -7   5    0.93    0.27
  15  -7   5    1.52    0.31
  14  -8   4    0.53    0.21
  14  -8   4    0.59    0.16
  14  -8   4    0.57    0.23
  14  -8   4    0.30    0.15
  13  -9   3    2.80    0.19
  13  -9   3    3.07    0.31
  13  -9   3    2.75    0.28
  13  -9   3    2.84    0.20
  12 -10   2    3.05    0.17
  12 -10   2    3.23    0.28
  12 -10   2    3.20    0.17
  12 -10   2    3.06    0.26
  11 -11   1    1.76    0.11
  11 -11   1    2.09    0.14
  11 -11   1    1.77    0.11
  11 -11   1    2.46    0.23
  11 -11   1    1.96    0.14
 -10  12   0   22.39    0.54
 -10  12   0   22.24    0.55
  -9  13   1   13.90    0.39
  -9  13   1   14.00    0.38
  -8  14   2   11.58    0.32
  -8  14   2   11.35    0.33
   7 -15  -3    8.28    0.22
   7 -15  -3    8.30    0.21
   7 -15  -3    8.51    0.22
   7 -15  -3    8.58    0.22
   6 -16  -4   15.56    0.38
   6 -16  -4   15.41    0.36
   6 -16  -4   15.95    0.36
   6 -16  -4   16.27    0.37
   6 -16  -4   15.53    0.37
   6 -16  -4   15.76    0.38
   5 -17  -5   11.31    0.33
   5 -17  -5   11.03    0.30
   5 -17  -5   10.77    0.30
   5 -17  -5   10.40    0.32
  -4  18   6    1.92    0.14
  -4  18   6    1.80    0.14
   4 -18  -6    1.78    0.15
   4 -18  -6    1.86    0.15
  -3  19   7    7.03    0.26
  -3  19   7    6.86    0.26
   3 -19  -7    7.19    0.27
   3 -19  -7    7.44    0.28
   2 -20  -8    2.79    0.20
   2 -20  -8    2.48    0.20
   1 -21  -9    2.09    0.21
   1 -21  -9    1.75    0.19
   0 -22 -10    0.40    0.16
   0 -22 -10    0.33    0.16
  -1 -23 -11    0.76    0.20
  -1 -23 -11    0.61    0.20
  17  -7   5    2.75    0.27
  17  -7   5    1.70    0.36
  17  -7   5    1.78    0.25
  17  -7   5    1.82    0.34
  16  -8   4    0.50    0.24
  16  -8   4    0.38    0.18
  16  -8   4    0.74    0.27
  16  -8   4   -0.11    0.16
  15  -9   3    1.86    0.19
  15  -9   3    1.88    0.29
  15  -9   3    1.74    0.19
  15  -9   3    2.22    0.28
  14 -10   2    0.46    0.12
  14 -10   2    0.49    0.18
  14 -10   2    0.53    0.19
  14 -10   2    0.53    0.12
  13 -11   1    1.02    0.11
  13 -11   1    1.06    0.20
  13 -11   1    0.96    0.11
  12 -12   0    0.62    0.16
 -11  13   1    8.10    0.30
 -11  13   1    8.63    0.31
 -10  14   2    7.44    0.28
 -10  14   2    7.53    0.28
  -9  15   3    9.33    0.32
  -9  15   3    9.91    0.32
   9 -15  -3    9.22    0.23
   9 -15  -3    9.17    0.23
   9 -15  -3    9.25    0.24
   9 -15  -3    9.68    0.23
   8 -16  -4   13.74    0.33
   8 -16  -4   13.55    0.35
   8 -16  -4   14.19    0.33
   8 -16  -4   14.03    0.35
   7 -17  -5   12.95    0.34
   7 -17  -5   13.43    0.35
   6 -18  -6    2.35    0.17
   6 -18  -6    1.70    0.16
   5 -19  -7    0.63    0.13
   5 -19  -7    0.75    0.14
   4 -20  -8    1.40    0.16
   4 -20  -8    1.15    0.16
   3 -21  -9    2.61    0.23
   3 -21  -9    2.14    0.21
   2 -22 -10    0.58    0.16
   2 -22 -10    0.58    0.17
   1 -23 -11    0.69    0.19
   1 -23 -11    0.95    0.20
  17  -9   3    1.10    0.19
  17  -9   3    0.78    0.18
  17  -9   3    1.02    0.28
  17  -9   3    1.21    0.28
  16 -10   2    0.51    0.21
  16 -10   2    0.52    0.22
  16 -10   2    0.45    0.14
  16 -10   2    0.39    0.14
  15 -11   1    2.47    0.17
  15 -11   1    2.87    0.28
  15 -11   1    2.43    0.16
  15 -11   1    3.11    0.31
  14 -12   0    4.10    0.31
 -13  13   1    4.20    0.25
 -13  13   1    4.26    0.26
  13 -13  -1    4.65    0.29
 -12  14   2    5.54    0.27
 -12  14   2    5.40    0.26
 -11  15   3    1.83    0.19
 -11  15   3    2.31    0.20
  11 -15  -3    2.25    0.12
  11 -15  -3    2.23    0.11
 -10  16   4    1.99    0.19
 -10  16   4    1.91    0.18
  10 -16  -4    1.91    0.13
  10 -16  -4    2.07    0.13
   9 -17  -5    1.57    0.13
   9 -17  -5    1.94    0.14
   8 -18  -6    0.31    0.11
   8 -18  -6    0.13    0.10
   7 -19  -7    4.76    0.22
   7 -19  -7    5.21    0.23
   6 -20  -8    1.26    0.17
   6 -20  -8    1.19    0.16
   5 -21  -9    1.44    0.19
   5 -21  -9    2.08    0.21
   4 -22 -10    0.82    0.22
   4 -22 -10    0.94    0.22
   3 -23 -11    0.08    0.17
   3 -23 -11    0.04    0.17
  18 -10   2    0.42    0.25
  18 -10   2    0.07    0.16
  18 -10   2    0.41    0.26
  18 -10   2    0.18    0.16
  17 -11   1    0.91    0.25
  17 -11   1    0.79    0.14
  17 -11   1    0.62    0.23
  17 -11   1    0.98    0.14
  16 -12   0    0.90    0.21
  16 -12   0    1.31    0.25
  15 -13  -1    0.59    0.20
 -14  14   2    2.70    0.25
 -14  14   2    2.72    0.24
  14 -14  -2    2.91    0.27
 -13  15   3    0.41    0.15
 -13  15   3    0.59    0.16
 -12  16   4    4.33    0.26
 -12  16   4    4.45    0.26
  12 -16  -4    4.39    0.17
  12 -16  -4    4.19    0.17
 -11  17   5    5.45    0.29
 -11  17   5    5.03    0.28
  11 -17  -5    5.59    0.20
  11 -17  -5    5.39    0.20
  10 -18  -6    1.14    0.13
  10 -18  -6    0.94    0.13
   9 -19  -7    0.37    0.13
   9 -19  -7    0.41    0.13
   8 -20  -8    1.20    0.17
   8 -20  -8    1.42    0.18
   7 -21  -9    1.21    0.19
   7 -21  -9    1.51    0.20
   6 -22 -10    0.25    0.18
   6 -22 -10    0.25    0.17
   5 -23 -11    0.28    0.19
   5 -23 -11    0.20    0.18
  18 -12   0    0.46    0.24
  18 -12   0    0.37    0.25
  17 -13  -1    0.42    0.22
  17 -13  -1    0.24    0.22
  16 -14  -2    0.80    0.23
 -15  15   3    0.47    0.19
 -15  15   3    0.09    0.16
  15 -15  -3    0.25    0.19
 -14  16   4    0.46    0.18
 -14  16   4    0.74    0.18
  14 -16  -4    0.48    0.10
  14 -16  -4    0.56    0.11
 -13  17   5    2.26    0.24
 -13  17   5    2.39    0.24
  13 -17  -5    2.28    0.16
  13 -17  -5    2.26    0.16
 -12  18   6    1.70    0.22
 -12  18   6    1.52    0.23
  12 -18  -6    1.54    0.16
  12 -18  -6    1.36    0.15
  11 -19  -7    1.08    0.16
  11 -19  -7    1.13    0.16
  10 -20  -8    0.43    0.15
  10 -20  -8    0.47    0.15
   9 -21  -9    0.39    0.16
   9 -21  -9    0.68    0.17
   8 -22 -10   -0.07    0.17
   8 -22 -10   -0.06    0.17
 -17  15   3    0.89    0.23
 -17  15   3    1.05    0.24
 -16  16   4    1.07    0.23
 -16  16   4    1.15    0.23
 -15  17   5    0.23    0.20
 -15  17   5    0.14    0.19
  15 -17  -5    0.07    0.13
  15 -17  -5   -0.08    0.12
 -14  18   6    1.13    0.22
 -14  18   6    0.81    0.21
  14 -18  -6    0.87    0.15
  14 -18  -6    0.81    0.15
 -13  19   7    0.44    0.21
 -13  19   7    0.00    0.19
  13 -19  -7   -0.12    0.13
  13 -19  -7    0.12    0.14
 -12  20   8    0.89    0.22
 -12  20   8    0.98    0.23
  12 -20  -8    0.87    0.17
  12 -20  -8    1.20    0.19
  11 -21  -9    0.33    0.18
  11 -21  -9    0.16    0.16
 -16  18   6    0.26    0.24
 -16  18   6    0.08    0.22
  16 -18  -6   -0.06    0.15
  16 -18  -6   -0.08    0.15
 -15  19   7    1.54    0.27
 -15  19   7    0.83    0.24
  15 -19  -7    1.22    0.19
  15 -19  -7    1.31    0.19
  14   6  -8    0.35    0.19
 -14  -6   8    0.59    0.25
 -14  -6   8    0.38    0.25
  15   7  -7    0.33    0.18
  15   7  -7    0.35    0.18
 -15  -7   7    0.80    0.26
 -15  -7   7    0.50    0.24
  16   8  -6    0.69    0.18
  16   8  -6    0.52    0.18
 -16  -8   6    0.61    0.24
 -16  -8   6    0.90    0.26
  17   9  -5    2.68    0.23
  17   9  -5    2.90    0.23
 -10  -4  10    1.18    0.25
 -10  -4  10    1.71    0.28
  11   5  -9    1.98    0.23
  11   5  -9    2.26    0.24
 -11  -5   9    2.51    0.28
 -11  -5   9    2.50    0.29
  12   6  -8    1.15    0.20
  12   6  -8    1.21    0.19
 -12  -6   8    1.20    0.24
 -12  -6   8    1.20    0.23
  13   7  -7    0.69    0.17
  13   7  -7    0.77    0.17
 -13  -7   7    0.95    0.22
 -13  -7   7    1.50    0.25
  14   8  -6    1.21    0.18
  14   8  -6    1.35    0.18
 -14  -8   6    1.69    0.26
 -14  -8   6    1.42    0.24
  15   9  -5    1.05    0.17
  15   9  -5    1.28    0.17
 -15  -9   5    1.19    0.23
 -15  -9   5    0.94    0.21
  16  10  -4    2.86    0.21
  16  10  -4    2.81    0.20
  17  11  -3    0.16    0.14
  17  11  -3    0.62    0.15
  18  12  -2    0.18    0.16
  18  12  -2    0.17    0.16
   7   3 -11    0.68    0.20
   7   3 -11    0.61    0.20
   8   4 -10    2.38    0.25
   8   4 -10    2.43    0.26
   9   5  -9    3.79    0.25
   9   5  -9    3.78    0.26
  10   6  -8    0.87    0.16
  10   6  -8    0.94    0.17
 -10  -6   8    0.76    0.20
 -10  -6   8    1.10    0.20
  11   7  -7    2.66    0.21
  11   7  -7    2.88    0.23
 -11  -7   7    3.35    0.26
 -11  -7   7    3.29    0.27
  12   8  -6    0.71    0.15
  12   8  -6    0.51    0.14
 -12  -8   6    0.78    0.19
 -12  -8   6    0.89    0.20
  13   9  -5    5.06    0.23
  13   9  -5    4.71    0.23
 -13  -9   5    4.98    0.30
 -13  -9   5    5.29    0.31
  14  10  -4    2.41    0.18
  14  10  -4    2.49    0.18
 -14 -10   4    2.15    0.23
 -14 -10   4    2.67    0.26
  15  11  -3    1.29    0.15
  15  11  -3    1.11    0.14
  16  12  -2    0.97    0.15
  16  12  -2    1.34    0.16
  17  13  -1    0.03    0.14
  17  13  -1    0.14    0.14
  18  14   0    1.19    0.18
  18  14   0    0.80    0.17
   5   3 -11    0.09    0.18
   5   3 -11    0.06    0.18
   6   4 -10    0.21    0.17
   6   4 -10    0.28    0.18
   7   5  -9    0.65    0.17
   7   5  -9    0.71    0.17
   8   6  -8    1.67    0.20
   8   6  -8    1.58    0.19
   9   7  -7    2.16    0.19
   9   7  -7    2.12    0.18
  -9  -7   7    2.06    0.20
  -9  -7   7    2.61    0.22
  10   8  -6    3.57    0.20
  10   8  -6    2.97    0.19
 -10  -8   6    3.05    0.23
 -10  -8   6    3.23    0.23
  11   9  -5    1.32    0.15
  11   9  -5    1.20    0.14
 -11  -9   5    1.17    0.17
 -11  -9   5    1.38    0.19
  12  10  -4    0.76    0.12
  12  10  -4    0.90    0.12
 -12 -10   4    0.67    0.16
 -12 -10   4    0.73    0.17
  13  11  -3    7.80    0.32
  13  11  -3    6.98    0.33
  13  11  -3    6.45    0.23
  13  11  -3    6.47    0.23
 -13 -11   3    6.34    0.31
 -13 -11   3    6.10    0.30
  14  12  -2    0.91    0.19
  14  12  -2    0.64    0.19
  14  12  -2    0.80    0.12
  14  12  -2    0.84    0.12
  15  13  -1    0.57    0.21
  15  13  -1    0.64    0.13
  15  13  -1    0.62    0.13
  15  13  -1    0.39    0.19
  16  14   0    0.07    0.21
  16  14   0    0.36    0.14
  16  14   0   -0.13    0.21
  16  14   0    0.22    0.14
  17  15   1    0.93    0.18
  17  15   1    1.40    0.18
  18  16   2    1.77    0.22
  18  16   2    1.41    0.21
   3   3 -11    0.36    0.18
   3   3 -11    0.36    0.18
   4   4 -10    2.81    0.25
   4   4 -10    2.76    0.25
   5   5  -9    0.54    0.16
   5   5  -9    0.21    0.15
   6   6  -8    1.50    0.18
   6   6  -8    2.00    0.19
   7   7  -7    0.94    0.14
   7   7  -7    0.94    0.14
   8   8  -6    6.20    0.25
   8   8  -6    6.26    0.24
   9   9  -5    5.74    0.22
   9   9  -5    5.41    0.22
  -9  -9   5    5.40    0.26
  -9  -9   5    5.37    0.25
  10  10  -4   10.06    0.29
  10  10  -4   10.20    0.29
  10  10  -4   10.09    0.33
  10  10  -4   10.45    0.31
 -10 -10   4   10.10    0.35
 -10 -10   4    9.35    0.34
  11  11  -3   15.03    0.45
  11  11  -3   14.86    0.37
  11  11  -3   14.98    0.43
  11  11  -3   15.05    0.36
 -11 -11   3   14.55    0.44
 -11 -11   3   14.03    0.43
  12  12  -2    1.13    0.16
  12  12  -2    1.15    0.11
  12  12  -2    1.02    0.17
  12  12  -2    1.36    0.12
  13  13  -1    4.65    0.19
  13  13  -1    4.40    0.30
  13  13  -1    4.59    0.29
  13  13  -1    4.65    0.19
  14  14   0    0.30    0.11
  14  14   0    0.14    0.17
  14  14   0    0.29    0.19
  14  14   0    0.07    0.11
  15  15   1    2.39    0.29
  15  15   1    2.26    0.27
  15  15   1    2.30    0.19
  15  15   1    2.50    0.20
  16  16   2    0.12    0.16
  16  16   2    0.40    0.16
  17  17   3    4.94    0.30
  17  17   3    4.60    0.29
   1   3 -11    0.17    0.17
   1   3 -11    0.21    0.17
   2   4 -10    0.43    0.16
   2   4 -10    0.41    0.16
   3   5  -9    0.94    0.17
   3   5  -9    0.99    0.17
   4   6  -8    0.68    0.14
   4   6  -8    0.74    0.15
   5   7  -7    3.84    0.21
   5   7  -7    3.81    0.22
   6   8  -6   10.90    0.33
   6   8  -6   10.68    0.32
   7   9  -5   19.27    0.47
   7   9  -5   19.73    0.46
   8  10  -4    3.61    0.17
   8  10  -4    3.59    0.19
   8  10  -4    3.54    0.17
   8  10  -4    4.05    0.18
   8  10  -4    3.63    0.19
  -8 -10   4    3.74    0.19
  -8 -10   4    3.72    0.19
   9  11  -3    2.39    0.14
   9  11  -3    2.56    0.18
   9  11  -3    2.55    0.16
   9  11  -3    2.52    0.14
   9  11  -3    2.32    0.18
   9  11  -3    2.52    0.16
  -9 -11   3    2.51    0.18
  -9 -11   3    2.37    0.17
  10  12  -2    1.23    0.14
  10  12  -2    1.45    0.11
  10  12  -2    1.36    0.11
  10  12  -2    1.29    0.10
  10  12  -2    1.41    0.11
  10  12  -2    1.23    0.15
 -10 -12   2    1.55    0.15
 -10 -12   2    1.25    0.14
  11  13  -1    8.65    0.25
  11  13  -1    9.17    0.35
  11  13  -1    9.15    0.36
  11  13  -1    8.77    0.25
  12  14   0    0.32    0.15
  12  14   0    0.41    0.15
  12  14   0    0.33    0.10
  12  14   0    0.37    0.10
  13  15   1    2.83    0.28
  13  15   1    2.85    0.18
  13  15   1    3.28    0.27
  13  15   1    2.70    0.18
  14  16   2    1.89    0.18
  14  16   2    1.87    0.18
  15  17   3    1.96    0.20
  15  17   3    1.49    0.19
  16  18   4    2.57    0.25
  16  18   4    2.95    0.26
  -1   3 -11   -0.10    0.17
  -1   3 -11    0.08    0.18
   0   4 -10    0.06    0.15
   0   4 -10    0.05    0.15
   1   5  -9    1.29    0.18
   1   5  -9    1.52    0.19
  -1  -5   9    1.32    0.18
  -1  -5   9    1.27    0.18
   2   6  -8    0.99    0.15
   2   6  -8    1.02    0.16
  -2  -6   8    1.17    0.16
  -2  -6   8    1.03    0.15
   3   7  -7    6.09    0.26
   3   7  -7    5.77    0.25
  -3  -7   7    5.82    0.24
  -3  -7   7    6.30    0.24
   4   8  -6    4.37    0.21
   4   8  -6    4.96    0.22
  -4  -8   6    4.78    0.20
  -4  -8   6    5.21    0.20
   5   9  -5    2.44    0.16
   5   9  -5    2.60    0.16
  -5  -9   5    2.27    0.14
  -5  -9   5    2.04    0.14
   6  10  -4   27.43    0.58
   6  10  -4   26.95    0.59
   6  10  -4   27.14    0.58
   6  10  -4   28.28    0.59
   7  11  -3    3.15    0.14
   7  11  -3    3.14    0.15
   7  11  -3    2.96    0.15
   7  11  -3    3.23    0.15
   7  11  -3    3.05    0.15
  -7 -11   3    3.07    0.17
  -7 -11   3    3.10    0.16
   8  12  -2   14.08    0.40
   8  12  -2   14.56    0.33
   8  12  -2   13.85    0.38
   8  12  -2   14.89    0.33
   8  12  -2   14.38    0.33
   8  12  -2   14.49    0.32
  -8 -12   2   13.86    0.38
  -8 -12   2   14.27    0.37
   9  13  -1   13.95    0.33
   9  13  -1   14.36    0.42
   9  13  -1   13.97    0.32
   9  13  -1   14.11    0.32
   9  13  -1   14.69    0.44
   9  13  -1   14.13    0.32
  10  14   0    5.06    0.18
  10  14   0    4.63    0.18
  10  14   0    4.58    0.18
  10  14   0    5.05    0.18
  10  14   0    4.12    0.26
  10  14   0    5.04    0.28
  11  15   1   10.25    0.30
  11  15   1   10.34    0.30
  11  15   1   10.37    0.42
  11  15   1   10.89    0.40
  12  16   2    1.84    0.23
  12  16   2    1.89    0.16
  12  16   2    2.26    0.23
  12  16   2    2.02    0.17
  13  17   3    2.33    0.20
  13  17   3    2.33    0.20
  14  18   4    1.08    0.18
  14  18   4    1.25    0.18
  15  19   5    2.37    0.26
  15  19   5    2.74    0.27
  -2   4 -10    0.27    0.16
  -2   4 -10    0.30    0.16
   2  -4  10    0.22    0.17
   2  -4  10    0.45    0.18
  -1   5  -9    1.03    0.17
  -1   5  -9    1.17    0.17
   1  -5   9    1.27    0.18
   1  -5   9    1.47    0.19
   0   6  -8    0.60    0.14
   0   6  -8    0.59    0.14
   0  -6   8    0.39    0.13
   0  -6   8    0.45    0.13
   1   7  -7    0.51    0.12
  -1  -7   7    0.39    0.11
  -1  -7   7    0.55    0.11
   2   8  -6    1.81    0.15
   2   8  -6    2.64    0.17
  -2  -8   6    2.44    0.16
  -2  -8   6    2.38    0.16
   3   9  -5    2.57    0.15
   3   9  -5    2.62    0.16
  -3  -9   5    2.45    0.14
  -3  -9   5    2.47    0.14
   4  10  -4   37.98    0.76
   4  10  -4   37.88    0.77
   4  10  -4   38.05    0.77
   4  10  -4   37.41    0.76
  -4 -10   4   37.02    0.75
  -4 -10   4   37.54    0.74
   5  11  -3   42.52    0.83
   5  11  -3   42.43    0.84
   5  11  -3   43.22    0.83
   5  11  -3   42.45    0.84
  -5 -11   3   43.36    0.89
  -5 -11   3   42.41    0.86
   6  12  -2    3.91    0.14
   6  12  -2    3.52    0.16
   6  12  -2    4.11    0.14
   6  12  -2    3.70    0.14
   6  12  -2    4.01    0.14
   6  12  -2    3.69    0.15
  -6 -12   2    3.95    0.17
  -6 -12   2    4.11    0.17
  -6 -12   2    3.95    0.11
  -6 -12   2    4.01    0.11
   7  13  -1   31.12    0.75
   7  13  -1   30.46    0.61
   7  13  -1   30.81    0.61
   7  13  -1   31.21    0.72
   7  13  -1   31.48    0.62
   7  13  -1   31.00    0.61
  -7 -13   1   31.00    0.68
  -7 -13   1   30.74    0.66
   8  14   0    6.02    0.25
   8  14   0    6.11    0.18
   8  14   0    6.11    0.18
   8  14   0    6.05    0.18
   8  14   0    5.49    0.17
   8  14   0    6.02    0.26
   9  15   1    1.06    0.16
   9  15   1    1.16    0.11
   9  15   1    1.29    0.11
   9  15   1    1.13    0.16
   9  15   1    1.22    0.10
   9  15   1    1.24    0.10
  10  16   2    6.83    0.25
  10  16   2    6.94    0.34
  10  16   2    7.20    0.25
  10  16   2    6.92    0.33
  11  17   3   21.10    0.53
  11  17   3   22.62    0.55
  12  18   4    0.79    0.15
  12  18   4    1.02    0.16
  13  19   5    1.33    0.20
  13  19   5    1.01    0.19
  14  20   6    0.10    0.19
  14  20   6    0.24    0.19
   5  -3  11    0.45    0.22
   5  -3  11    0.42    0.21
   4  -4  10    2.59    0.26
   4  -4  10    2.82    0.27
  -3   5  -9    0.81    0.16
  -3   5  -9    1.11    0.18
   3  -5   9    1.01    0.18
   3  -5   9    1.10    0.19
  -2   6  -8    1.41    0.16
  -2   6  -8    1.24    0.16
   2  -6   8    1.05    0.16
   2  -6   8    0.89    0.16
  -1   7  -7    0.46    0.12
  -1   7  -7    0.40    0.11
   1  -7   7    0.31    0.11
   1  -7   7    0.43    0.12
   0   8  -6   -0.02    0.09
   0   8  -6   -0.04    0.09
   0  -8   6    0.12    0.09
   0  -8   6    0.23    0.09
   1   9  -5    5.41    0.20
   1   9  -5    5.04    0.19
  -1  -9   5    5.23    0.19
  -1  -9   5    5.07    0.19
   2  10  -4   13.86    0.33
   2  10  -4   13.99    0.34
  -2 -10   4   13.91    0.33
  -2 -10   4   13.74    0.33
   3  11  -3   26.65    0.54
   3  11  -3   26.92    0.53
   3  11  -3   26.17    0.54
   3  11  -3   26.29    0.54
  -3 -11   3   25.58    0.53
  -3 -11   3   25.42    0.52
   4  12  -2   87.63    1.64
   4  12  -2   86.23    1.84
   4  12  -2   87.88    1.63
   4  12  -2   87.98    1.62
   4  12  -2   89.21    1.64
   4  12  -2   86.89    1.92
  -4 -12   2   88.67    1.63
  -4 -12   2   88.61    1.72
  -4 -12   2   88.11    1.67
   5  13  -1   12.39    0.27
   5  13  -1   12.63    0.28
   5  13  -1   12.21    0.32
   5  13  -1   12.47    0.27
   5  13  -1   12.70    0.27
   5  13  -1   11.98    0.33
  -5 -13   1   12.78    0.30
  -5 -13   1   12.77    0.31
   6  14   0    3.28    0.17
   6  14   0    3.35    0.18
   6  14   0    3.43    0.13
   6  14   0    3.37    0.12
   6  14   0    3.35    0.13
   6  14   0    3.28    0.12
  -6 -14   0    3.39    0.10
  -6 -14   0    3.37    0.10
   7  15   1   23.65    0.50
   7  15   1   22.84    0.49
   7  15   1   23.68    0.50
   7  15   1   23.44    0.63
   7  15   1   23.19    0.60
   7  15   1   23.60    0.48
  -7 -15  -1   23.69    0.46
  -7 -15  -1   23.22    0.46
   8  16   2    0.76    0.10
   8  16   2    0.60    0.09
   8  16   2    0.66    0.09
   8  16   2    0.91    0.15
   8  16   2    0.83    0.14
   8  16   2    0.61    0.10
   9  17   3    8.79    0.29
   9  17   3    9.12    0.30
  10  18   4    1.75    0.17
  10  18   4    1.51    0.17
  11  19   5    1.18    0.18
  11  19   5    0.86    0.17
  12  20   6    1.05    0.20
  12  20   6    1.18    0.21
  13  21   7    0.03    0.20
  13  21   7   -0.01    0.20
   7  -3  11    1.10    0.25
   7  -3  11    0.81    0.24
   6  -4  10    0.03    0.17
   6  -4  10    0.16    0.17
   5  -5   9    0.31    0.16
   5  -5   9    0.23    0.16
  -4   6  -8    0.94    0.15
  -4   6  -8    0.99    0.15
   4  -6   8    0.60    0.15
   4  -6   8    0.74    0.16
  -3   7  -7    6.03    0.25
  -3   7  -7    6.51    0.26
   3  -7   7    5.62    0.26
   3  -7   7    5.55    0.26
  -2   8  -6    2.26    0.16
  -2   8  -6    2.25    0.16
   2  -8   6    2.56    0.17
   2  -8   6    2.57    0.18
  -1   9  -5    5.43    0.20
  -1   9  -5    5.73    0.21
   1  -9   5    4.85    0.20
   1  -9   5    5.16    0.20
   0  10  -4    0.44    0.08
   0  10  -4    0.35    0.08
   0 -10   4    0.48    0.08
   0 -10   4    0.29    0.08
   1  11  -3   13.23    0.31
   1  11  -3   12.96    0.31
   1  11  -3   13.70    0.31
   1  11  -3   13.86    0.32
  -1 -11   3   13.81    0.31
  -1 -11   3   13.76    0.31
   2  12  -2   94.47    1.73
   2  12  -2   95.83    1.75
   2  12  -2   94.27    1.75
   2  12  -2   93.53    1.73
  -2 -12   2   92.09    1.73
  -2 -12   2   93.55    1.75
   3  13  -1  121.05    2.19
   3  13  -1  121.90    2.21
   3  13  -1  119.21    2.19
   3  13  -1  119.97    2.21
  -3 -13   1  120.00    2.31
  -3 -13   1  119.12    2.21
  -3 -13   1  118.05    2.18
  -3 -13   1  121.71    2.25
  -3 -13   1  117.96    2.18
  -3 -13   1  123.03    2.62
  -3 -13   1  117.39    2.20
   4  14   0   47.47    0.89
   4  14   0   47.40    0.90
   4  14   0   47.67    0.89
   4  14   0   46.88    0.90
   5  15   1   48.91    0.94
   5  15   1   48.38    0.93
   5  15   1   48.84    0.94
   5  15   1   48.95    0.92
  -5 -15  -1   48.45    0.93
  -5 -15  -1   48.32    0.91
   6  16   2    5.88    0.20
   6  16   2    5.72    0.19
   6  16   2    6.11    0.19
   6  16   2    5.62    0.20
  -6 -16  -2    5.74    0.17
  -6 -16  -2    5.63    0.17
  -6 -16  -2    5.49    0.17
  -6 -16  -2    5.41    0.17
   7  17   3   28.24    0.62
   7  17   3   28.64    0.63
   7  17   3   28.53    0.63
   7  17   3   29.26    0.62
  -7 -17  -3   28.78    0.59
  -7 -17  -3   28.72    0.60
   8  18   4    3.94    0.21
   8  18   4    3.96    0.22
  -8 -18  -4    4.08    0.17
  -8 -18  -4    3.91    0.18
   9  19   5    2.70    0.21
   9  19   5    2.46    0.21
  10  20   6    1.23    0.20
  10  20   6    1.55    0.21
  11  21   7    0.31    0.18
  11  21   7    0.26    0.18
  12  22   8    0.45    0.22
  12  22   8    0.18    0.21
   8  -4  10    2.11    0.27
   8  -4  10    2.88    0.29
   7  -5   9    0.42    0.18
   7  -5   9    0.67    0.19
   6  -6   8    1.53    0.20
   6  -6   8    1.76    0.21
  -5   7  -7    3.84    0.21
  -5   7  -7    3.34    0.20
   5  -7   7    3.59    0.23
   5  -7   7    3.37    0.22
  -4   8  -6    5.02    0.21
  -4   8  -6    5.21    0.22
   4  -8   6    5.09    0.24
   4  -8   6    4.63    0.23
  -3   9  -5    2.42    0.15
  -3   9  -5    2.62    0.15
   3  -9   5    2.77    0.21
   3  -9   5    2.84    0.22
   3  -9   5    2.51    0.17
   3  -9   5    2.65    0.17
  -2  10  -4   13.55    0.33
  -2  10  -4   13.61    0.33
   2 -10   4   14.23    0.38
   2 -10   4   14.07    0.40
   2 -10   4   13.39    0.34
   2 -10   4   14.00    0.34
  -1  11  -3   13.86    0.31
  -1  11  -3   14.58    0.32
   1 -11   3   13.97    0.32
   1 -11   3   13.30    0.34
   1 -11   3   13.62    0.32
   1 -11   3   13.34    0.36
   0  12  -2    0.06    0.05
   0  12  -2    0.08    0.04
   0  12  -2    0.09    0.05
   0  12  -2    0.10    0.04
   0 -12   2    0.02    0.04
   0 -12   2    0.03    0.04
   0 -12   2    0.05    0.04
   0 -12   2    0.04    0.04
   1  13  -1   20.08    0.39
   1  13  -1   19.80    0.40
   1  13  -1   19.75    0.40
   1  13  -1   19.69    0.39
  -1 -13   1   19.34    0.39
  -1 -13   1   20.14    0.39
  -1 -13   1   20.52    0.40
  -1 -13   1   19.86    0.40
  -1 -13   1   19.41    0.38
  -1 -13   1   20.11    0.39
   2  14   0   77.31    1.41
   2  14   0   78.45    1.43
   2  14   0   78.16    1.41
   2  14   0   76.83    1.43
  -2 -14   0   75.76    1.41
  -2 -14   0   76.71    1.42
  -2 -14   0   75.02    1.43
  -2 -14   0   76.99    1.41
   3  15   1    4.25    0.14
   3  15   1    3.81    0.13
   3  15   1    3.57    0.13
   3  15   1    4.18    0.13
  -3 -15  -1    3.67    0.12
  -3 -15  -1    3.85    0.12
   4  16   2   35.70    0.72
   4  16   2   35.66    0.71
   4  16   2   35.06    0.70
   4  16   2   35.66    0.71
  -4 -16  -2   36.12    0.71
  -4 -16  -2   36.10    0.70
   5  17   3    2.75    0.16
   5  17   3    2.84    0.16
  -5 -17  -3    2.74    0.14
  -5 -17  -3    2.64    0.14
  -5 -17  -3    2.91    0.15
  -5 -17  -3    2.79    0.14
   6  18   4   17.91    0.45
   6  18   4   17.59    0.45
  -6 -18  -4   17.81    0.42
  -6 -18  -4   18.26    0.42
   7  19   5    4.93    0.25
   7  19   5    5.49    0.26
  -7 -19  -5    5.13    0.21
  -7 -19  -5    5.30    0.20
   8  20   6    6.18    0.29
   8  20   6    5.87    0.28
   9  21   7    2.06    0.23
   9  21   7    2.26    0.24
  10  22   8    0.37    0.22
  10  22   8    0.74    0.22
  11  23   9    1.06    0.26
  11  23   9    0.97    0.25
  10  -4  10    1.52    0.26
  10  -4  10    1.67    0.26
   9  -5   9    3.59    0.30
   9  -5   9    3.73    0.31
   8  -6   8    1.97    0.23
   8  -6   8    1.82    0.23
   7  -7   7    0.76    0.17
   7  -7   7    0.90    0.17
  -6   8  -6   11.10    0.32
  -6   8  -6   10.94    0.31
   6  -8   6   10.82    0.42
   6  -8   6    9.65    0.35
   6  -8   6   10.26    0.35
   6  -8   6   10.51    0.41
  -5   9  -5    2.51    0.15
  -5   9  -5    2.42    0.16
   5  -9   5    2.44    0.18
   5  -9   5    2.26    0.20
   5  -9   5    1.92    0.16
   5  -9   5    2.06    0.20
  -4  10  -4   38.28    0.76
  -4  10  -4   38.98    0.77
   4 -10   4   39.46    0.78
   4 -10   4   35.56    0.93
   4 -10   4   38.24    0.79
   4 -10   4   35.81    0.89
  -3  11  -3   26.22    0.52
  -3  11  -3   26.14    0.53
   3 -11   3   25.30    0.54
   3 -11   3   24.43    0.53
   3 -11   3   25.81    0.54
   3 -11   3   25.71    0.64
   3 -11   3   24.98    0.52
  -2  12  -2   95.18    1.74
  -2  12  -2   94.37    1.76
   2 -12   2   92.46    1.74
   2 -12   2   96.72    1.74
   2 -12   2   96.12    1.76
   2 -12   2   91.81    1.76
  -1  13  -1   20.28    0.40
  -1  13  -1   20.35    0.40
  -1  13  -1   20.33    0.40
  -1  13  -1   20.31    0.40
   1 -13   1   20.42    0.40
   1 -13   1   20.68    0.40
   1 -13   1   20.72    0.40
   1 -13   1   19.77    0.40
   1 -13   1   20.35    0.40
   1 -13   1   19.97    0.39
   0  14   0   -0.06    0.02
   0  14   0   -0.08    0.02
   0 -14   0   -0.06    0.02
   0 -14   0   -0.09    0.02
   0 -14   0   -0.07    0.02
   0 -14   0   -0.07    0.02
   1  15   1   30.44    0.60
   1  15   1   31.21    0.61
   1  15   1   30.26    0.61
   1  15   1   30.42    0.62
  -1 -15  -1   33.11    0.61
  -1 -15  -1   32.83    0.61
  -1 -15  -1   32.56    0.62
  -1 -15  -1   32.66    0.61
   2  16   2   15.24    0.35
   2  16   2   15.66    0.34
   2  16   2   15.49    0.34
   2  16   2   15.24    0.34
  -2 -16  -2   15.50    0.34
  -2 -16  -2   15.48    0.33
   3  17   3   18.88    0.43
   3  17   3   18.28    0.42
  -3 -17  -3   18.44    0.41
  -3 -17  -3   18.06    0.41
   4  18   4   24.40    0.56
   4  18   4   24.31    0.56
  -4 -18  -4   24.35    0.54
  -4 -18  -4   24.68    0.54
  -4 -18  -4   25.97    0.55
  -4 -18  -4   25.16    0.54
   5  19   5    5.52    0.24
   5  19   5    5.53    0.24
  -5 -19  -5    5.51    0.21
  -5 -19  -5    5.42    0.21
   6  20   6    1.42    0.18
   6  20   6    1.54    0.19
  -6 -20  -6    1.77    0.16
  -6 -20  -6    1.73    0.15
   7  21   7    1.00    0.18
   7  21   7    1.47    0.19
   8  22   8    1.80    0.24
   8  22   8    1.91    0.24
   9  23   9    0.90    0.23
   9  23   9    0.62    0.21
  11  -5   9    2.74    0.30
  11  -5   9    2.25    0.29
  10  -6   8    1.26    0.23
  10  -6   8    1.12    0.22
   9  -7   7    2.32    0.23
   9  -7   7    1.88    0.22
   8  -8   6    6.31    0.28
   8  -8   6    6.11    0.36
   8  -8   6    6.05    0.28
   8  -8   6    6.25    0.35
  -7   9  -5   19.39    0.45
  -7   9  -5   19.38    0.44
   7  -9   5   19.03    0.59
   7  -9   5   18.58    0.49
   7  -9   5   19.01    0.57
   7  -9   5   19.11    0.49
  -6  10  -4   27.50    0.57
  -6  10  -4   27.25    0.58
   6 -10   4   27.61    0.61
   6 -10   4   28.09    0.60
   6 -10   4   28.60    0.60
   6 -10   4   27.53    0.71
   6 -10   4   27.36    0.61
   6 -10   4   27.28    0.75
  -5  11  -3   41.38    0.81
  -5  11  -3   41.65    0.82
   5 -11   3   43.03    0.85
   5 -11   3   40.03    1.02
   5 -11   3   42.33    0.83
   5 -11   3   42.43    0.84
   5 -11   3   42.59    0.82
   4 -12   2   89.22    1.69
   4 -12   2   90.26    1.68
   4 -12   2   92.74    1.71
   4 -12   2   91.50    1.69
  -3  13  -1  121.30    2.22
  -3  13  -1  120.70    2.19
  -3  13  -1  118.22    2.32
  -3  13  -1  120.34    2.26
   3 -13   1  125.71    2.23
   3 -13   1  118.38    2.22
   3 -13   1  120.72    2.20
   3 -13   1  123.45    2.20
   2 -14   0   77.17    1.40
   2 -14   0   76.51    1.40
   2 -14   0   76.62    1.42
   2 -14   0   77.92    1.42
  -1  15   1   31.37    0.60
  -1  15   1   32.24    0.61
  -1  15   1   31.06    0.60
  -1  15   1   31.93    0.60
   1 -15  -1   32.64    0.60
   1 -15  -1   31.21    0.61
   1 -15  -1   31.15    0.60
   1 -15  -1   32.65    0.61
   0  16   2   -0.08    0.05
   0  16   2   -0.05    0.04
   0  16   2   -0.07    0.05
   0  16   2   -0.01    0.04
   0 -16  -2    0.00    0.05
   0 -16  -2    0.01    0.05
   0 -16  -2   -0.01    0.05
   0 -16  -2    0.06    0.05
   1  17   3   18.85    0.42
   1  17   3   18.78    0.42
  -1 -17  -3   18.89    0.41
  -1 -17  -3   19.12    0.42
   2  18   4   21.41    0.49
   2  18   4   21.51    0.49
  -2 -18  -4   21.22    0.48
  -2 -18  -4   21.25    0.48
  -2 -18  -4   21.86    0.48
  -2 -18  -4   21.63    0.48
   3  19   5    3.30    0.19
   3  19   5    3.41    0.19
  -3 -19  -5    3.62    0.17
  -3 -19  -5    3.81    0.18
   4  20   6   11.72    0.36
   4  20   6   11.35    0.36
  -4 -20  -6   11.08    0.34
  -4 -20  -6   12.23    0.34
   5  21   7    0.50    0.15
   5  21   7    0.55    0.15
  -5 -21  -7    0.53    0.12
  -5 -21  -7    0.53    0.13
   6  22   8    1.98    0.23
   6  22   8    1.75    0.22
   7  23   9    0.71    0.20
   7  23   9    0.68    0.20
   8  24  10    0.40    0.23
   8  24  10    0.25    0.21
  12  -6   8    1.14    0.23
  12  -6   8    1.10    0.23
  11  -7   7    2.92    0.26
  11  -7   7    2.98    0.26
  10  -8   6    3.08    0.23
  10  -8   6    3.17    0.24
  10  -8   6    3.72    0.33
  10  -8   6    3.40    0.30
   9  -9   5    5.95    0.26
   9  -9   5    5.18    0.25
   9  -9   5    5.92    0.33
   9  -9   5    5.51    0.33
   8 -10   4    3.33    0.20
   8 -10   4    3.45    0.26
   8 -10   4    3.23    0.26
   8 -10   4    3.48    0.20
   8 -10   4    3.35    0.20
   8 -10   4    3.55    0.20
   7 -11   3    2.90    0.16
   7 -11   3    3.15    0.15
   7 -11   3    3.19    0.15
   7 -11   3    2.90    0.21
   7 -11   3    3.18    0.16
   6 -12   2    3.47    0.13
   6 -12   2    3.37    0.15
   6 -12   2    3.40    0.13
   6 -12   2    3.50    0.15
  -5  13  -1   11.76    0.28
  -5  13  -1   11.69    0.29
   5 -13   1   12.19    0.26
   5 -13   1   11.83    0.25
   5 -13   1   12.24    0.25
   5 -13   1   11.74    0.25
  -4  14   0   46.01    0.89
  -4  14   0   45.71    0.92
   3 -15  -1    3.78    0.09
   3 -15  -1    3.10    0.10
   3 -15  -1    3.35    0.10
   3 -15  -1    3.77    0.09
  -2  16   2   14.29    0.31
  -2  16   2   14.51    0.31
   2 -16  -2   15.39    0.32
   2 -16  -2   15.40    0.32
   2 -16  -2   15.43    0.32
   2 -16  -2   14.53    0.32
  -1  17   3   18.50    0.40
  -1  17   3   18.41    0.40
   1 -17  -3   18.53    0.40
   1 -17  -3   18.82    0.41
   1 -17  -3   18.24    0.40
   1 -17  -3   18.29    0.40
   0  18   4    0.22    0.08
   0  18   4    0.37    0.08
   0 -18  -4    0.41    0.08
   0 -18  -4    0.26    0.08
   1  19   5    3.77    0.19
   1  19   5    3.50    0.18
  -1 -19  -5    3.80    0.19
  -1 -19  -5    4.14    0.19
  -1 -19  -5    3.73    0.18
  -1 -19  -5    3.92    0.18
   2  20   6    4.22    0.22
   2  20   6    3.84    0.22
  -2 -20  -6    3.76    0.19
  -2 -20  -6    3.74    0.19
   3  21   7   13.02    0.41
   3  21   7   12.46    0.40
  -3 -21  -7   12.81    0.38
  -3 -21  -7   12.81    0.37
   4  22   8    0.54    0.16
   4  22   8    0.97    0.17
  -4 -22  -8    0.77    0.14
  -4 -22  -8    0.82    0.15
   5  23   9    1.24    0.21
   5  23   9    1.47    0.21
   6  24  10    1.51    0.25
   6  24  10    1.11    0.23
  13  -7   7    0.87    0.22
  13  -7   7    0.69    0.20
  12  -8   6    0.64    0.18
  12  -8   6    0.51    0.23
  12  -8   6    0.56    0.22
  12  -8   6    0.69    0.19
  11  -9   5    1.82    0.25
  11  -9   5    1.05    0.17
  11  -9   5    1.38    0.18
  11  -9   5    1.15    0.22
  10 -10   4   10.07    0.42
  10 -10   4   10.12    0.33
  10 -10   4   10.19    0.32
  10 -10   4   10.23    0.40
   9 -11   3    2.44    0.16
   9 -11   3    2.29    0.16
   9 -11   3    2.31    0.16
   9 -11   3    2.20    0.16
   9 -11   3    1.95    0.21
   8 -12   2   14.70    0.33
   8 -12   2   15.26    0.35
   8 -12   2   14.71    0.34
   8 -12   2   14.52    0.33
   8 -12   2   14.13    0.46
   7 -13   1   31.13    0.61
   7 -13   1   31.49    0.60
   7 -13   1   30.76    0.60
   7 -13   1   31.65    0.59
  -6  14   0    3.31    0.15
  -6  14   0    3.05    0.14
   4 -16  -2   34.62    0.67
   4 -16  -2   35.70    0.67
   4 -16  -2   35.10    0.68
   4 -16  -2   35.43    0.68
  -3  17   3   18.02    0.38
  -3  17   3   18.05    0.38
   3 -17  -3   17.53    0.40
   3 -17  -3   18.30    0.39
   3 -17  -3   18.09    0.40
   3 -17  -3   18.05    0.39
  -2  18   4   21.26    0.46
  -2  18   4   21.06    0.46
   2 -18  -4   21.15    0.46
   2 -18  -4   20.64    0.48
   2 -18  -4   22.06    0.47
   2 -18  -4   20.53    0.47
  -1  19   5    3.55    0.18
  -1  19   5    3.79    0.18
   1 -19  -5    3.99    0.18
   1 -19  -5    3.59    0.17
   1 -19  -5    3.93    0.18
   1 -19  -5    3.59    0.17
   0  20   6    0.22    0.11
   0  20   6    0.37    0.11
   0 -20  -6    0.40    0.10
   1  21   7    4.59    0.23
   1  21   7    4.21    0.23
  -1 -21  -7    4.05    0.21
  -1 -21  -7    4.16    0.22
   2  22   8   10.29    0.38
   2  22   8   10.43    0.38
  -2 -22  -8   10.86    0.36
  -2 -22  -8   11.49    0.36
   3  23   9    1.14    0.20
   3  23   9    1.17    0.20
  -3 -23  -9    0.81    0.17
  -3 -23  -9    1.19    0.18
   4  24  10    0.64    0.22
   4  24  10    1.06    0.23
  15  -7   7    0.48    0.22
  15  -7   7    0.35    0.22
  14  -8   6    1.38    0.29
  14  -8   6    1.06    0.28
  14  -8   6    1.42    0.22
  14  -8   6    0.80    0.21
  13  -9   5    5.02    0.27
  13  -9   5    4.51    0.35
  13  -9   5    4.87    0.34
  13  -9   5    4.47    0.27
  12 -10   4    0.97    0.16
  12 -10   4    0.82    0.15
  12 -10   4    1.05    0.22
  12 -10   4    0.82    0.20
  11 -11   3   14.64    0.39
  11 -11   3   14.31    0.38
  11 -11   3   14.10    0.51
  11 -11   3   14.35    0.49
  10 -12   2    1.51    0.12
  10 -12   2    1.30    0.18
  10 -12   2    1.55    0.12
  10 -12   2    1.46    0.11
  10 -12   2    1.36    0.11
   9 -13   1   14.01    0.30
   9 -13   1   14.18    0.31
   9 -13   1   14.21    0.30
   9 -13   1   13.90    0.30
  -8  14   0    5.44    0.20
  -8  14   0    5.55    0.21
  -7  15   1   22.13    0.52
  -7  15   1   22.97    0.51
   6 -16  -2    5.60    0.15
   6 -16  -2    5.82    0.14
   6 -16  -2    6.04    0.14
   6 -16  -2    5.34    0.15
   5 -17  -3    2.64    0.14
   5 -17  -3    2.93    0.13
   5 -17  -3    2.69    0.14
   5 -17  -3    2.65    0.13
   4 -18  -4   25.25    0.53
   4 -18  -4   24.66    0.54
   4 -18  -4   25.22    0.53
   4 -18  -4   23.98    0.54
  -3  19   5    3.44    0.16
  -3  19   5    3.56    0.16
   3 -19  -5    3.95    0.18
   3 -19  -5    3.37    0.17
   3 -19  -5    4.04    0.18
   3 -19  -5    3.37    0.17
  -2  20   6    3.84    0.19
  -2  20   6    3.40    0.19
   2 -20  -6    3.75    0.19
   2 -20  -6    3.68    0.19
  -1  21   7    4.35    0.22
  -1  21   7    4.23    0.22
   1 -21  -7    3.87    0.21
   1 -21  -7    4.09    0.22
   0  22   8    0.81    0.15
   0 -22  -8    1.24    0.16
   1  23   9   10.65    0.39
   1  23   9   10.46    0.39
  -1 -23  -9   10.49    0.38
  -1 -23  -9   11.16    0.37
  -2 -24 -10    0.67    0.18
  -2 -24 -10    0.78    0.18
  16  -8   6    0.26    0.29
  16  -8   6    0.69    0.22
  16  -8   6    0.23    0.28
  16  -8   6    0.72    0.22
  15  -9   5    1.21    0.20
  15  -9   5    1.15    0.20
  15  -9   5    0.88    0.28
  15  -9   5    1.09    0.27
  14 -10   4    2.21    0.20
  14 -10   4    2.29    0.30
  14 -10   4    2.34    0.21
  14 -10   4    2.02    0.27
  13 -11   3    6.28    0.37
  13 -11   3    6.68    0.36
  13 -11   3    6.32    0.26
  13 -11   3    6.30    0.25
  12 -12   2    0.99    0.12
  12 -12   2    0.95    0.12
  12 -12   2    1.04    0.20
  11 -13   1    8.54    0.23
  11 -13   1    7.69    0.22
  11 -13   1    8.49    0.21
  11 -13   1    7.79    0.22
  11 -13   1    8.19    0.23
  11 -13   1    8.60    0.22
  11 -13   1    8.65    0.37
 -10  14   0    5.56    0.24
 -10  14   0    5.92    0.24
  -9  15   1    1.12    0.12
  -9  15   1    1.14    0.12
  -8  16   2    0.76    0.11
  -8  16   2    0.78    0.10
   7 -17  -3   28.59    0.56
   7 -17  -3   28.16    0.55
   7 -17  -3   27.73    0.57
   7 -17  -3   27.13    0.56
   6 -18  -4   18.53    0.40
   6 -18  -4   18.53    0.41
   6 -18  -4   17.31    0.41
   6 -18  -4   17.20    0.42
   6 -18  -4   18.06    0.41
   6 -18  -4   17.95    0.41
   5 -19  -5    5.84    0.24
   5 -19  -5    5.28    0.21
   5 -19  -5    5.19    0.21
   5 -19  -5    5.26    0.24
   5 -19  -5    5.34    0.21
   5 -19  -5    5.24    0.20
  -4  20   6   11.24    0.31
  -4  20   6   10.63    0.30
   4 -20  -6   10.83    0.32
   4 -20  -6   10.94    0.32
  -3  21   7   12.92    0.36
  -3  21   7   12.56    0.36
   3 -21  -7   12.88    0.37
   3 -21  -7   12.57    0.38
   2 -22  -8   10.88    0.37
   2 -22  -8   11.07    0.35
   1 -23  -9   11.01    0.37
   1 -23  -9   10.50    0.38
   0 -24 -10    0.13    0.15
   0 -24 -10    0.12    0.15
  -1 -25 -11    0.49    0.19
  -1 -25 -11    0.51    0.20
  17  -9   5    2.29    0.26
  17  -9   5    2.65    0.39
  17  -9   5    2.77    0.27
  17  -9   5    2.38    0.36
  16 -10   4    3.04    0.25
  16 -10   4    2.81    0.33
  16 -10   4    2.99    0.36
  16 -10   4    2.82    0.25
  15 -11   3    0.71    0.16
  15 -11   3    1.29    0.17
  15 -11   3    1.24    0.26
  15 -11   3    0.95    0.24
  14 -12   2    0.95    0.20
  14 -12   2    0.59    0.13
  14 -12   2    0.45    0.12
  14 -12   2    0.95    0.21
  13 -13   1    4.45    0.17
  13 -13   1    4.68    0.31
  13 -13   1    4.04    0.17
  12 -14   0    0.27    0.14
 -11  15   1    9.95    0.33
 -11  15   1    9.82    0.34
 -10  16   2    6.50    0.26
 -10  16   2    6.73    0.27
  -9  17   3    9.26    0.30
  -9  17   3    8.45    0.30
   9 -17  -3    8.60    0.23
   9 -17  -3    8.95    0.22
   9 -17  -3    8.74    0.23
   9 -17  -3    8.94    0.22
   8 -18  -4    4.79    0.17
   8 -18  -4    4.49    0.20
   8 -18  -4    4.30    0.19
   8 -18  -4    4.69    0.17
   7 -19  -5    5.40    0.20
   7 -19  -5    5.37    0.21
   6 -20  -6    1.63    0.15
   6 -20  -6    1.63    0.15
   5 -21  -7    0.50    0.12
   5 -21  -7    0.65    0.13
   4 -22  -8    0.75    0.15
   4 -22  -8    0.71    0.14
   3 -23  -9    0.89    0.17
   3 -23  -9    0.80    0.16
   2 -24 -10    0.96    0.18
   2 -24 -10    0.57    0.17
   1 -25 -11    0.20    0.17
   1 -25 -11    0.47    0.19
  17 -11   3    0.21    0.24
  17 -11   3    0.30    0.25
  17 -11   3    0.54    0.17
  17 -11   3    0.03    0.16
  16 -12   2    0.96    0.15
  16 -12   2    1.11    0.26
  16 -12   2    1.12    0.24
  16 -12   2    1.13    0.15
  15 -13   1    0.61    0.19
  15 -13   1    0.45    0.11
  15 -13   1    0.65    0.12
  15 -13   1    0.64    0.20
  14 -14   0    0.09    0.16
 -13  15   1    2.91    0.23
 -13  15   1    3.05    0.24
 -12  16   2    2.06    0.20
 -12  16   2    1.90    0.19
 -11  17   3   19.98    0.54
 -11  17   3   19.54    0.55
  11 -17  -3   21.13    0.42
  11 -17  -3   21.24    0.43
 -10  18   4    1.85    0.18
 -10  18   4    1.93    0.19
  10 -18  -4    1.85    0.13
  10 -18  -4    1.90    0.12
   9 -19  -5    2.61    0.16
   9 -19  -5    2.38    0.15
   8 -20  -6    5.75    0.23
   8 -20  -6    6.18    0.24
   7 -21  -7    1.02    0.14
   7 -21  -7    1.14    0.14
   6 -22  -8    1.54    0.18
   6 -22  -8    1.81    0.18
   5 -23  -9    1.24    0.18
   5 -23  -9    1.55    0.19
   4 -24 -10    0.55    0.18
   4 -24 -10    0.72    0.19
   3 -25 -11    0.20    0.17
   3 -25 -11    0.23    0.17
  18 -12   2    0.51    0.27
  18 -12   2    0.31    0.16
  18 -12   2    0.02    0.15
  18 -12   2    0.32    0.25
  17 -13   1   -0.06    0.21
  17 -13   1    0.37    0.22
  17 -13   1    0.46    0.13
  17 -13   1    0.35    0.13
  16 -14   0    0.28    0.20
  16 -14   0    0.28    0.19
  15 -15  -1    2.96    0.29
 -14  16   2    1.57    0.20
 -14  16   2    2.10    0.22
 -13  17   3    2.33    0.23
 -13  17   3    2.76    0.23
 -12  18   4    1.03    0.17
 -12  18   4    1.03    0.18
  12 -18  -4    0.94    0.11
  12 -18  -4    0.92    0.10
 -11  19   5    1.05    0.17
 -11  19   5    1.39    0.19
  11 -19  -5    1.08    0.12
  11 -19  -5    1.19    0.12
  10 -20  -6    1.54    0.15
  10 -20  -6    1.45    0.14
   9 -21  -7    1.86    0.18
   9 -21  -7    1.68    0.17
   8 -22  -8    1.80    0.19
   8 -22  -8    1.57    0.19
   7 -23  -9    0.48    0.16
   7 -23  -9    0.54    0.16
   6 -24 -10    1.43    0.21
   6 -24 -10    1.50    0.22
   5 -25 -11    0.47    0.19
   5 -25 -11    0.45    0.19
  18 -14   0    1.47    0.30
  18 -14   0    1.47    0.29
  17 -15  -1    1.28    0.26
  17 -15  -1    1.14    0.24
 -16  16   2    0.35    0.19
 -16  16   2    0.19    0.19
  16 -16  -2    0.59    0.21
 -15  17   3    1.49    0.22
 -15  17   3    1.88    0.24
  15 -17  -3    1.48    0.24
 -14  18   4    1.44    0.22
 -14  18   4    1.41    0.21
  14 -18  -4    1.20    0.11
  14 -18  -4    1.31    0.12
 -13  19   5    0.87    0.18
 -13  19   5    0.68    0.18
  13 -19  -5    1.06    0.13
  13 -19  -5    1.07    0.13
 -12  20   6    0.98    0.20
 -12  20   6    1.29    0.22
  12 -20  -6    1.15    0.14
  12 -20  -6    1.04    0.14
  11 -21  -7    0.14    0.12
  11 -21  -7    0.27    0.13
  10 -22  -8    0.47    0.15
  10 -22  -8    0.48    0.15
   9 -23  -9    0.99    0.18
   9 -23  -9    1.06    0.19
   8 -24 -10    0.07    0.17
   8 -24 -10    0.18    0.17
 -17  17   3    4.61    0.33
 -17  17   3    4.83    0.35
 -16  18   4    2.92    0.31
 -16  18   4    3.20    0.30
 -15  19   5    2.78    0.29
 -15  19   5    2.35    0.27
  15 -19  -5    2.57    0.19
  15 -19  -5    2.56    0.19
 -14  20   6    0.16    0.20
 -14  20   6    0.13    0.19
  14 -20  -6   -0.01    0.13
  14 -20  -6    0.20    0.14
 -13  21   7    0.47    0.21
 -13  21   7    0.26    0.20
  13 -21  -7    0.30    0.15
  13 -21  -7    0.25    0.14
 -12  22   8    0.23    0.21
 -12  22   8    0.36    0.20
  12 -22  -8    0.25    0.15
  12 -22  -8    0.21    0.16
  11 -23  -9    1.07    0.20
  11 -23  -9    1.10    0.21
 -16  20   6    0.33    0.25
 -16  20   6    0.43    0.24
  16 -20  -6    0.23    0.16
  16 -20  -6    0.33    0.16
 -15  21   7    2.62    0.31
 -15  21   7    2.29    0.29
  15 -21  -7    2.25    0.21
  14   8  -8    0.85    0.20
 -14  -8   8    0.63    0.26
 -14  -8   8    0.56    0.26
  15   9  -7    0.92    0.20
  15   9  -7    1.10    0.20
 -15  -9   7    1.14    0.27
 -15  -9   7    1.02    0.26
  16  10  -6    0.85    0.20
  16  10  -6    1.21    0.20
 -16 -10   6    1.22    0.27
 -16 -10   6    0.96    0.25
  17  11  -5    2.23    0.22
  17  11  -5    1.86    0.21
 -10  -6  10    2.85    0.30
 -10  -6  10    2.82    0.31
  11   7  -9    1.99    0.23
  11   7  -9    2.14    0.25
 -11  -7   9    2.00    0.27
 -11  -7   9    2.47    0.27
  12   8  -8    2.67    0.24
  12   8  -8    2.38    0.23
 -12  -8   8    2.27    0.26
 -12  -8   8    1.80    0.26
  13   9  -7    4.73    0.26
  13   9  -7    4.97    0.27
 -13  -9   7    4.45    0.33
 -13  -9   7    4.62    0.34
  14  10  -6    1.31    0.19
  14  10  -6    1.46    0.18
 -14 -10   6    1.62    0.25
 -14 -10   6    1.45    0.23
  15  11  -5    6.21    0.27
  15  11  -5    6.18    0.28
 -15 -11   5    6.43    0.34
 -15 -11   5    6.05    0.35
  16  12  -4    0.34    0.15
  16  12  -4    0.67    0.16
  17  13  -3    0.05    0.14
  17  13  -3    0.30    0.15
  18  14  -2    0.30    0.16
  18  14  -2    0.47    0.16
   7   5 -11    0.77    0.20
   7   5 -11    0.62    0.20
   8   6 -10    2.21    0.24
   8   6 -10    1.99    0.23
   9   7  -9    0.68    0.17
   9   7  -9    0.43    0.17
  10   8  -8    0.39    0.16
  10   8  -8    0.21    0.15
 -10  -8   8    0.55    0.19
 -10  -8   8    0.40    0.18
  11   9  -7    0.52    0.15
  11   9  -7    0.84    0.16
 -11  -9   7    0.97    0.19
 -11  -9   7    0.66    0.17
  12  10  -6    2.80    0.20
  12  10  -6    2.40    0.20
 -12 -10   6    2.89    0.26
 -12 -10   6    2.74    0.27
  13  11  -5    1.72    0.17
  13  11  -5    1.83    0.17
 -13 -11   5    1.96    0.22
 -13 -11   5    2.26    0.24
  14  12  -4    2.09    0.17
  14  12  -4    2.28    0.18
 -14 -12   4    1.96    0.22
 -14 -12   4    2.20    0.24
  15  13  -3    1.97    0.16
  15  13  -3    1.36    0.15
  16  14  -2    0.59    0.14
  16  14  -2    0.69    0.14
  17  15  -1    0.88    0.17
  17  15  -1    0.73    0.16
  18  16   0    0.35    0.17
  18  16   0    0.12    0.17
   5   5 -11    0.99    0.21
   5   5 -11    0.57    0.19
   6   6 -10    0.26    0.17
   6   6 -10   -0.07    0.16
   7   7  -9    0.93    0.18
   7   7  -9    1.10    0.19
   8   8  -8    3.40    0.22
   8   8  -8    3.30    0.23
   9   9  -7    5.23    0.25
   9   9  -7    5.49    0.25
  -9  -9   7    5.55    0.27
  -9  -9   7    5.78    0.28
  10  10  -6    1.94    0.17
  10  10  -6    1.54    0.16
 -10 -10   6    1.58    0.18
 -10 -10   6    1.95    0.20
  11  11  -5    0.96    0.13
  11  11  -5    0.90    0.13
 -11 -11   5    1.15    0.18
 -11 -11   5    1.22    0.18
  12  12  -4    0.31    0.11
  12  12  -4    0.18    0.11
 -12 -12   4    0.03    0.13
 -12 -12   4    0.11    0.14
  13  13  -3    4.07    0.19
  13  13  -3    4.19    0.20
 -13 -13   3    4.19    0.25
 -13 -13   3    3.87    0.26
  14  14  -2    2.65    0.24
  14  14  -2    2.52    0.17
  14  14  -2    2.40    0.17
  14  14  -2    3.22    0.28
  15  15  -1    2.56    0.19
  15  15  -1    2.59    0.29
  15  15  -1    2.28    0.26
  15  15  -1    2.52    0.19
  16  16   0    0.00    0.13
  16  16   0    0.15    0.14
  17  17   1    0.81    0.17
  17  17   1    0.59    0.17
  18  18   2    0.50    0.20
  18  18   2    0.54    0.20
   3   5 -11    0.91    0.20
   3   5 -11    0.89    0.20
   4   6 -10    0.16    0.16
   4   6 -10    0.44    0.17
   5   7  -9    0.64    0.17
   5   7  -9    0.46    0.16
   6   8  -8    2.04    0.19
   6   8  -8    2.51    0.21
   7   9  -7    6.38    0.26
   7   9  -7    6.60    0.27
   8  10  -6    1.31    0.15
   8  10  -6    1.43    0.15
  -8 -10   6    1.66    0.17
  -8 -10   6    1.52    0.16
   9  11  -5    5.41    0.22
   9  11  -5    5.86    0.22
  -9 -11   5    5.52    0.26
  -9 -11   5    5.60    0.25
  10  12  -4    7.51    0.25
  10  12  -4    7.36    0.27
  10  12  -4    7.25    0.24
  10  12  -4    7.29    0.26
 -10 -12   4    7.11    0.29
 -10 -12   4    7.05    0.30
  11  13  -3    1.13    0.16
  11  13  -3    1.37    0.13
  11  13  -3    1.06    0.12
  11  13  -3    1.11    0.14
 -11 -13   3    1.21    0.16
 -11 -13   3    1.28    0.17
  12  14  -2    5.81    0.21
  12  14  -2    5.85    0.21
  12  14  -2    6.09    0.30
  12  14  -2    6.57    0.32
  13  15  -1    2.48    0.17
  13  15  -1    3.17    0.25
  13  15  -1    2.71    0.17
  13  15  -1    3.13    0.27
  14  16   0    2.72    0.18
  14  16   0    3.05    0.27
  14  16   0    2.56    0.18
  14  16   0    2.83    0.28
  15  17   1    1.71    0.18
  15  17   1    1.79    0.18
  16  18   2    0.21    0.16
  16  18   2    0.25    0.16
  17  19   3    1.90    0.23
  17  19   3    1.91    0.22
   1   5 -11    0.13    0.16
   1   5 -11    0.24    0.18
   2   6 -10    1.33    0.20
   2   6 -10    1.79    0.22
   3   7  -9    0.30    0.15
   3   7  -9    0.34    0.16
   4   8  -8    0.54    0.14
   4   8  -8    0.82    0.15
   5   9  -7    1.71    0.17
   5   9  -7    1.82    0.17
   6  10  -6   15.97    0.43
   6  10  -6   16.64    0.42
   7  11  -5    5.23    0.21
   7  11  -5    5.47    0.22
   8  12  -4   10.42    0.29
   8  12  -4   10.59    0.30
   8  12  -4   10.58    0.29
   8  12  -4   10.43    0.30
   8  12  -4   10.39    0.28
   8  12  -4   10.53    0.31
  -8 -12   4   10.58    0.33
  -8 -12   4   11.10    0.32
   9  13  -3    5.25    0.20
   9  13  -3    5.16    0.22
   9  13  -3    5.25    0.23
   9  13  -3    5.51    0.19
   9  13  -3    5.33    0.20
   9  13  -3    5.46    0.19
  -9 -13   3    5.18    0.23
  -9 -13   3    5.47    0.24
  10  14  -2    7.81    0.23
  10  14  -2    7.60    0.23
  10  14  -2    8.01    0.23
  10  14  -2    7.79    0.30
  10  14  -2    7.84    0.31
  10  14  -2    8.05    0.23
 -10 -14   2    7.55    0.28
 -10 -14   2    8.25    0.29
  11  15  -1   10.08    0.37
  11  15  -1    9.66    0.27
  11  15  -1    9.68    0.27
  11  15  -1   10.46    0.39
  12  16   0    6.94    0.35
  12  16   0    6.90    0.23
  12  16   0    7.08    0.24
  12  16   0    7.18    0.34
  13  17   1    0.55    0.13
  13  17   1    0.59    0.13
  13  17   1    0.57    0.19
  13  17   1    0.47    0.17
  14  18   2    0.55    0.15
  14  18   2    0.52    0.14
  15  19   3    4.59    0.26
  15  19   3    4.56    0.26
  16  20   4    0.37    0.19
  16  20   4   -0.14    0.18
  -1   5 -11   -0.06    0.17
  -1   5 -11    0.42    0.19
   0   6 -10    0.12    0.15
   0   6 -10    0.16    0.15
   1   7  -9    2.28    0.22
   1   7  -9    2.04    0.21
  -1  -7   9    1.82    0.20
  -1  -7   9    2.26    0.21
   2   8  -8    0.40    0.13
   2   8  -8    0.52    0.14
  -2  -8   8    0.46    0.13
  -2  -8   8    0.76    0.14
   3   9  -7    5.84    0.26
   3   9  -7    6.12    0.25
  -3  -9   7    5.53    0.24
  -3  -9   7    6.01    0.24
   4  10  -6    1.72    0.14
   4  10  -6    1.26    0.14
  -4 -10   6    1.42    0.13
  -4 -10   6    1.14    0.12
   5  11  -5   23.10    0.53
   5  11  -5   23.07    0.52
  -5 -11   5   22.84    0.50
  -5 -11   5   22.63    0.49
   6  12  -4    7.31    0.24
   6  12  -4    6.97    0.22
   6  12  -4    7.13    0.24
   6  12  -4    7.33    0.23
  -6 -12   4    6.96    0.24
  -6 -12   4    7.47    0.24
   7  13  -3    0.18    0.07
   7  13  -3    0.24    0.07
   7  13  -3    0.20    0.07
   7  13  -3    0.06    0.07
   7  13  -3    0.10    0.06
   7  13  -3    0.20    0.07
  -7 -13   3    0.33    0.05
  -7 -13   3    0.25    0.08
   8  14  -2   11.83    0.29
   8  14  -2   11.81    0.29
   8  14  -2   11.75    0.28
   8  14  -2   11.98    0.34
   8  14  -2   11.89    0.35
   8  14  -2   12.12    0.29
  -8 -14   2   11.05    0.32
  -8 -14   2   11.73    0.34
   9  15  -1    1.19    0.10
   9  15  -1    1.40    0.14
   9  15  -1    1.35    0.14
   9  15  -1    1.03    0.13
   9  15  -1    1.33    0.10
   9  15  -1    1.09    0.15
  10  16   0    0.14    0.08
  10  16   0    0.01    0.12
  10  16   0    0.17    0.07
  10  16   0    0.13    0.13
  10  16   0    0.20    0.08
  10  16   0    0.19    0.07
  11  17   1    7.45    0.25
  11  17   1    7.27    0.36
  11  17   1    7.12    0.25
  11  17   1    7.97    0.35
  12  18   2    5.28    0.24
  12  18   2    6.04    0.24
  13  19   3    9.12    0.33
  13  19   3    9.18    0.33
  14  20   4    3.59    0.25
  14  20   4    4.09    0.26
  15  21   5    1.51    0.23
  15  21   5    2.58    0.26
  -2   6 -10    1.60    0.21
  -2   6 -10    1.48    0.20
   2  -6  10    1.50    0.22
   2  -6  10    1.58    0.22
  -1   7  -9    2.13    0.21
  -1   7  -9    2.26    0.22
   1  -7   9    1.97    0.21
   1  -7   9    2.19    0.21
   0   8  -8    4.95    0.24
   0   8  -8    4.92    0.24
   0  -8   8    4.58    0.24
   0  -8   8    4.66    0.24
   1   9  -7    7.06    0.27
   1   9  -7    6.92    0.27
  -1  -9   7    7.09    0.27
  -1  -9   7    7.64    0.27
   2  10  -6    4.64    0.21
   2  10  -6    4.74    0.21
  -2 -10   6    4.24    0.20
  -2 -10   6    4.74    0.20
   3  11  -5    0.29    0.09
   3  11  -5    0.22    0.09
  -3 -11   5    0.33    0.08
  -3 -11   5    0.27    0.08
   4  12  -4    1.42    0.11
   4  12  -4    1.51    0.11
   4  12  -4    1.48    0.11
   4  12  -4    1.79    0.13
  -4 -12   4    1.86    0.12
  -4 -12   4    1.73    0.12
   5  13  -3   42.84    0.84
   5  13  -3   43.98    0.85
   5  13  -3   42.82    0.84
   5  13  -3   43.01    0.85
  -5 -13   3   43.57    0.88
  -5 -13   3   42.99    0.90
   6  14  -2   29.59    0.59
   6  14  -2   31.16    0.61
   6  14  -2   29.68    0.67
   6  14  -2   31.57    0.60
   6  14  -2   29.69    0.60
   6  14  -2   29.64    0.70
  -6 -14   2   28.97    0.58
  -6 -14   2   30.05    0.65
  -6 -14   2   29.02    0.57
  -6 -14   2   30.19    0.64
   7  15  -1   24.51    0.49
   7  15  -1   23.14    0.48
   7  15  -1   24.07    0.48
   7  15  -1   23.14    0.48
   7  15  -1   23.10    0.57
   7  15  -1   23.47    0.60
  -7 -15   1   23.17    0.54
  -7 -15   1   23.85    0.53
   8  16   0   22.31    0.48
   8  16   0   23.18    0.59
   8  16   0   24.08    0.62
   8  16   0   21.94    0.48
   8  16   0   22.99    0.47
   8  16   0   22.80    0.48
   9  17   1    3.14    0.25
   9  17   1    3.19    0.16
   9  17   1    2.74    0.15
   9  17   1    2.75    0.16
   9  17   1    2.88    0.16
   9  17   1    2.95    0.23
  10  18   2    1.32    0.14
  10  18   2    1.48    0.14
  11  19   3   10.24    0.33
  11  19   3   10.22    0.34
  12  20   4    0.13    0.13
  12  20   4    0.38    0.14
  13  21   5    1.74    0.22
  13  21   5    2.04    0.22
  14  22   6    1.17    0.23
  14  22   6    0.57    0.21
   5  -5  11    0.88    0.23
   5  -5  11    0.91    0.23
   4  -6  10    0.27    0.17
   4  -6  10    0.04    0.16
  -3   7  -9    0.46    0.15
  -3   7  -9    0.34    0.14
   3  -7   9    0.52    0.16
   3  -7   9    0.65    0.17
  -2   8  -8    0.57    0.14
  -2   8  -8    0.53    0.13
   2  -8   8    0.71    0.15
   2  -8   8    0.73    0.15
  -1   9  -7    7.75    0.28
  -1   9  -7    7.17    0.27
   1  -9   7    7.45    0.28
   1  -9   7    8.14    0.29
   0  10  -6    1.12    0.13
   0  10  -6    0.90    0.12
   0 -10   6    1.05    0.13
   0 -10   6    0.98    0.13
   1  11  -5    0.39    0.09
   1  11  -5    0.58    0.09
  -1 -11   5    0.41    0.09
  -1 -11   5    0.34    0.08
   2  12  -4   18.46    0.42
   2  12  -4   18.29    0.42
  -2 -12   4   19.42    0.42
  -2 -12   4   18.68    0.42
   3  13  -3    5.50    0.18
   3  13  -3    5.74    0.18
   3  13  -3    6.35    0.19
   3  13  -3    6.45    0.20
  -3 -13   3    6.91    0.18
  -3 -13   3    6.55    0.18
   4  14  -2   36.04    0.71
   4  14  -2   35.58    0.71
   4  14  -2   36.50    0.71
   4  14  -2   35.85    0.70
  -4 -14   2   36.43    0.75
  -4 -14   2   36.73    0.73
  -4 -14   2   37.28    0.70
  -4 -14   2   36.41    0.70
   5  15  -1   47.56    1.04
   5  15  -1   49.09    0.92
   5  15  -1   49.21    0.91
   5  15  -1   47.73    0.90
   5  15  -1   47.25    1.09
   5  15  -1   47.06    0.91
  -5 -15   1   48.22    0.95
  -5 -15   1   47.84    0.97
   6  16   0    1.53    0.10
   6  16   0    1.47    0.10
   6  16   0    1.38    0.13
   6  16   0    1.64    0.10
   6  16   0    1.44    0.10
   6  16   0    1.47    0.12
   7  17   1   36.55    0.71
   7  17   1   35.61    0.73
   7  17   1   35.51    0.84
   7  17   1   35.83    0.71
   7  17   1   35.40    0.72
   7  17   1   34.99    0.88
   8  18   2    9.51    0.27
   8  18   2    9.51    0.27
   8  18   2    9.84    0.28
   8  18   2    9.64    0.28
   9  19   3   20.47    0.50
   9  19   3   19.40    0.49
  10  20   4   11.13    0.36
  10  20   4   11.62    0.37
  11  21   5    1.07    0.18
  11  21   5    1.26    0.18
  12  22   6    1.10    0.21
  12  22   6    1.49    0.22
  13  23   7    0.41    0.22
  13  23   7    0.60    0.23
   7  -5  11    0.95    0.24
   7  -5  11    1.47    0.26
   6  -6  10    0.12    0.18
   6  -6  10    0.73    0.20
   5  -7   9    0.69    0.18
   5  -7   9    0.51    0.17
  -4   8  -8    0.84    0.14
  -4   8  -8    0.79    0.15
   4  -8   8    0.72    0.16
   4  -8   8    0.98    0.17
  -3   9  -7    6.45    0.25
  -3   9  -7    6.54    0.26
   3  -9   7    5.56    0.26
   3  -9   7    6.02    0.26
  -2  10  -6    4.92    0.21
  -2  10  -6    4.85    0.21
   2 -10   6    4.61    0.22
   2 -10   6    4.78    0.22
  -1  11  -5    0.27    0.09
  -1  11  -5    0.32    0.09
   1 -11   5    0.33    0.09
   1 -11   5    0.61    0.10
   0  12  -4   48.65    1.00
   0  12  -4   52.66    1.02
   0 -12   4   52.09    1.02
   0 -12   4   51.84    1.00
   1  13  -3   29.81    0.60
   1  13  -3   29.74    0.60
   1  13  -3   30.27    0.61
   1  13  -3   30.08    0.61
  -1 -13   3   29.63    0.60
  -1 -13   3   29.79    0.61
   2  14  -2   38.32    0.74
   2  14  -2   38.82    0.74
   2  14  -2   37.57    0.75
   2  14  -2   39.06    0.75
  -2 -14   2   37.89    0.74
  -2 -14   2   38.36    0.73
   3  15  -1    4.42    0.12
   3  15  -1    4.42    0.13
   3  15  -1    4.09    0.13
   3  15  -1    3.97    0.13
  -3 -15   1    3.57    0.13
  -3 -15   1    4.32    0.12
  -3 -15   1    4.13    0.12
  -3 -15   1    3.98    0.13
  -3 -15   1    3.89    0.13
  -3 -15   1    4.27    0.12
  -3 -15   1    3.51    0.13
   4  16   0    7.33    0.18
   4  16   0    7.31    0.18
   4  16   0    7.46    0.19
   4  16   0    7.31    0.18
  -4 -16   0    7.39    0.18
  -4 -16   0    7.21    0.17
   5  17   1   10.49    0.26
   5  17   1   10.47    0.26
   5  17   1   10.17    0.25
   5  17   1   10.14    0.25
  -5 -17  -1   10.05    0.23
  -5 -17  -1   10.14    0.24
   6  18   2    5.67    0.19
   6  18   2    5.96    0.20
   6  18   2    5.77    0.19
   6  18   2    5.84    0.20
  -6 -18  -2    6.01    0.18
  -6 -18  -2    5.91    0.17
  -6 -18  -2    5.74    0.17
  -6 -18  -2    6.00    0.18
   7  19   3    1.44    0.13
   7  19   3    1.52    0.13
   7  19   3    1.69    0.14
   7  19   3    1.67    0.14
  -7 -19  -3    1.55    0.11
  -7 -19  -3    1.63    0.11
   8  20   4    2.01    0.17
   8  20   4    2.10    0.17
  -8 -20  -4    2.09    0.15
  -8 -20  -4    1.89    0.13
   9  21   5    1.86    0.19
   9  21   5    1.78    0.19
  10  22   6    1.00    0.19
  10  22   6    0.98    0.19
  11  23   7    0.82    0.20
  11  23   7    0.91    0.21
  12  24   8    0.90    0.25
  12  24   8    0.76    0.24
   8  -6  10    2.03    0.27
   8  -6  10    2.21    0.27
   7  -7   9    1.19    0.21
   7  -7   9    1.07    0.20
   6  -8   8    2.01    0.22
   6  -8   8    2.28    0.22
  -5   9  -7    2.41    0.18
  -5   9  -7    2.43    0.19
   5  -9   7    1.81    0.19
   5  -9   7    1.59    0.18
  -4  10  -6    1.41    0.13
  -4  10  -6    1.39    0.13
   4 -10   6    1.21    0.15
   4 -10   6    1.33    0.15
  -3  11  -5    0.29    0.09
  -3  11  -5    0.46    0.09
   3 -11   5    0.36    0.10
   3 -11   5    0.48    0.13
   3 -11   5    0.34    0.12
   3 -11   5    0.31    0.10
  -2  12  -4   19.32    0.42
  -2  12  -4   19.11    0.43
   2 -12   4   18.64    0.43
   2 -12   4   18.29    0.48
   2 -12   4   19.25    0.44
   2 -12   4   18.50    0.50
  -1  13  -3   30.93    0.61
  -1  13  -3   30.99    0.62
   1 -13   3   29.85    0.62
   1 -13   3   29.08    0.71
   1 -13   3   30.77    0.61
   0  14  -2   25.33    0.50
   0  14  -2   24.76    0.50
   0  14  -2   25.38    0.50
   0  14  -2   24.58    0.50
   0 -14   2   25.14    0.50
   0 -14   2   25.24    0.50
   0 -14   2   24.99    0.50
   0 -14   2   24.81    0.50
   1  15  -1   33.09    0.61
   1  15  -1   31.38    0.61
   1  15  -1   32.00    0.62
   1  15  -1   32.13    0.61
   1  15  -1   33.32    0.62
   1  15  -1   31.01    0.62
  -1 -15   1   32.24    0.61
  -1 -15   1   32.16    0.62
  -1 -15   1   31.82    0.61
  -1 -15   1   31.21    0.61
  -1 -15   1   30.90    0.62
  -1 -15   1   32.73    0.62
   2  16   0  309.66    5.79
   2  16   0  324.24    5.78
   2  16   0  328.26    5.85
   2  16   0  314.40    5.85
  -2 -16   0  319.79    5.79
  -2 -16   0  324.81    5.78
  -2 -16   0  324.46    5.85
  -2 -16   0  320.41    5.85
   3  17   1    3.60    0.13
   3  17   1    3.81    0.13
   3  17   1    3.77    0.13
   3  17   1    3.64    0.13
  -3 -17  -1    3.75    0.12
  -3 -17  -1    3.68    0.12
   4  18   2   19.56    0.42
   4  18   2   19.35    0.43
   4  18   2   19.31    0.42
   4  18   2   19.18    0.43
  -4 -18  -2   19.22    0.41
  -4 -18  -2   19.85    0.42
   5  19   3   14.40    0.36
   5  19   3   14.40    0.36
  -5 -19  -3   13.66    0.33
  -5 -19  -3   14.19    0.34
  -5 -19  -3   13.66    0.34
  -5 -19  -3   14.06    0.34
   6  20   4    7.93    0.27
   6  20   4    7.36    0.27
  -6 -20  -4    7.82    0.23
  -6 -20  -4    7.33    0.24
   7  21   5    5.67    0.26
   7  21   5    5.44    0.26
  -7 -21  -5    5.97    0.22
  -7 -21  -5    5.52    0.21
   8  22   6    0.68    0.16
   8  22   6    0.76    0.16
   9  23   7    1.83    0.23
   9  23   7    1.61    0.22
  10  24   8    2.03    0.30
  10  24   8    1.42    0.29
  11  25   9    0.06    0.21
  11  25   9    0.20    0.22
  10  -6  10    3.53    0.33
  10  -6  10    3.03    0.31
   9  -7   9    0.41    0.19
   9  -7   9    0.63    0.20
   8  -8   8    2.96    0.26
   8  -8   8    2.96    0.25
   7  -9   7    6.23    0.29
   7  -9   7    6.52    0.30
  -6  10  -6   16.62    0.42
  -6  10  -6   16.65    0.42
   6 -10   6   16.13    0.46
   6 -10   6   16.95    0.55
   6 -10   6   16.85    0.53
   6 -10   6   16.29    0.46
  -5  11  -5   23.09    0.52
  -5  11  -5   22.82    0.51
   5 -11   5   22.07    0.64
   5 -11   5   23.77    0.55
   5 -11   5   21.76    0.61
   5 -11   5   23.60    0.55
  -4  12  -4    1.85    0.12
  -4  12  -4    1.97    0.13
   4 -12   4    1.28    0.14
   4 -12   4    1.24    0.15
   4 -12   4    1.63    0.13
   4 -12   4    1.33    0.12
  -3  13  -3    5.19    0.17
  -3  13  -3    5.20    0.17
   3 -13   3    5.98    0.22
   3 -13   3    5.92    0.18
   3 -13   3    5.40    0.19
   3 -13   3    5.42    0.18
   3 -13   3    5.56    0.19
  -2  14  -2   38.61    0.72
  -2  14  -2   38.28    0.71
   2 -14   2   36.34    0.71
   2 -14   2   37.05    0.72
   2 -14   2   36.97    0.72
   2 -14   2   35.86    0.72
  -1  15  -1   32.54    0.62
  -1  15  -1   32.69    0.61
  -1  15  -1   31.60    0.62
  -1  15  -1   32.53    0.61
   1 -15   1   31.88    0.61
   1 -15   1   32.37    0.61
   1 -15   1   32.15    0.62
   1 -15   1   31.54    0.62
   0  16   0  146.12    2.65
   0  16   0  146.67    2.62
   0 -16   0  143.48    2.65
   0 -16   0  142.45    2.62
   0 -16   0  144.10    2.65
   0 -16   0  142.74    2.62
   1  17   1   10.94    0.24
   1  17   1   10.29    0.24
   1  17   1   11.16    0.25
   1  17   1   11.12    0.25
  -1 -17  -1   11.10    0.24
  -1 -17  -1   11.80    0.25
  -1 -17  -1   11.59    0.25
  -1 -17  -1   11.29    0.25
   2  18   2   81.67    1.53
   2  18   2   80.57    1.54
   2  18   2   80.30    1.51
   2  18   2   80.73    1.52
  -2 -18  -2   80.73    1.51
  -2 -18  -2   83.08    1.53
   3  19   3  105.31    2.03
   3  19   3  107.14    2.01
  -3 -19  -3  109.13    2.02
  -3 -19  -3  107.47    2.00
   4  20   4   22.34    0.52
   4  20   4   22.72    0.53
  -4 -20  -4   22.46    0.51
  -4 -20  -4   23.24    0.51
  -4 -20  -4   23.11    0.51
  -4 -20  -4   22.94    0.50
   5  21   5    0.70    0.13
   5  21   5    0.91    0.14
  -5 -21  -5    1.16    0.12
  -5 -21  -5    0.87    0.11
   6  22   6    4.20    0.25
   6  22   6    4.01    0.24
  -6 -22  -6    3.57    0.19
  -6 -22  -6    3.81    0.20
   7  23   7    1.58    0.20
   7  23   7    1.67    0.20
   8  24   8    2.81    0.27
   8  24   8    2.92    0.27
   9  25   9    0.76    0.22
   9  25   9    0.41    0.20
  11  -7   9    2.23    0.28
  11  -7   9    2.63    0.29
  10  -8   8    0.75    0.20
  10  -8   8    0.87    0.21
   9  -9   7    5.57    0.29
   9  -9   7    5.87    0.30
   8 -10   6    1.90    0.18
   8 -10   6    1.50    0.23
   8 -10   6    1.63    0.18
   8 -10   6    1.71    0.23
  -7  11  -5    5.01    0.20
  -7  11  -5    5.12    0.20
   7 -11   5    4.73    0.28
   7 -11   5    4.50    0.23
   7 -11   5    5.06    0.24
   7 -11   5    4.50    0.28
  -6  12  -4    6.81    0.22
  -6  12  -4    7.44    0.22
   6 -12   4    7.44    0.25
   6 -12   4    6.70    0.30
   6 -12   4    7.80    0.25
   6 -12   4    6.81    0.29
   6 -12   4    7.16    0.25
   6 -12   4    7.76    0.25
  -5  13  -3   41.41    0.81
  -5  13  -3   41.43    0.82
   5 -13   3   40.95    1.02
   5 -13   3   42.53    0.83
   5 -13   3   42.71    0.85
   5 -13   3   42.38    0.84
   5 -13   3   42.66    0.82
   4 -14   2   36.96    0.73
   4 -14   2   36.96    0.72
   4 -14   2   37.03    0.72
   4 -14   2   36.77    0.71
  -3  15  -1    3.83    0.11
  -3  15  -1    3.32    0.10
  -3  15  -1    3.23    0.10
  -3  15  -1    3.55    0.11
   3 -15   1    3.52    0.11
   3 -15   1    3.40    0.11
   3 -15   1    3.44    0.11
   3 -15   1    3.23    0.11
  -2  16   0  322.11    5.89
  -2  16   0  325.51    5.83
   2 -16   0  318.27    5.84
   2 -16   0  331.06    5.90
   2 -16   0  322.76    5.90
   2 -16   0  325.47    5.83
  -1  17   1   11.22    0.23
  -1  17   1   11.12    0.24
  -1  17   1   10.51    0.24
  -1  17   1   10.89    0.24
   1 -17  -1   11.64    0.25
   1 -17  -1   11.75    0.24
   1 -17  -1   11.85    0.24
   1 -17  -1   11.50    0.25
   0  18   2   55.22    1.06
   0  18   2   55.47    1.07
   0 -18  -2   57.47    1.06
   0 -18  -2   56.21    1.07
   0 -18  -2   56.57    1.07
   0 -18  -2   55.54    1.06
   1  19   3   17.29    0.39
   1  19   3   17.83    0.40
  -1 -19  -3   17.18    0.38
  -1 -19  -3   16.73    0.38
   2  20   4    7.31    0.24
   2  20   4    7.47    0.24
  -2 -20  -4    7.26    0.23
  -2 -20  -4    7.42    0.23
  -2 -20  -4    7.10    0.23
  -2 -20  -4    6.91    0.22
   3  21   5    7.35    0.27
   3  21   5    8.10    0.27
  -3 -21  -5    8.14    0.25
  -3 -21  -5    7.78    0.25
   4  22   6    7.60    0.29
   4  22   6    7.70    0.29
  -4 -22  -6    7.57    0.26
  -4 -22  -6    7.48    0.27
   5  23   7   16.41    0.48
   5  23   7   15.95    0.48
  -5 -23  -7   16.74    0.44
  -5 -23  -7   17.01    0.46
   6  24   8    2.04    0.23
   6  24   8    2.38    0.24
   7  25   9    3.72    0.31
   7  25   9    3.82    0.31
   8  26  10    0.81    0.24
   8  26  10    1.14    0.25
  12  -8   8    2.68    0.29
  12  -8   8    2.52    0.28
  11  -9   7    0.77    0.19
  11  -9   7    0.86    0.24
  11  -9   7    0.75    0.19
  11  -9   7    0.70    0.24
  10 -10   6    1.77    0.25
  10 -10   6    1.58    0.19
  10 -10   6    1.46    0.25
  10 -10   6    1.66    0.19
   9 -11   5    5.59    0.26
   9 -11   5    5.28    0.32
   9 -11   5    6.00    0.32
   9 -11   5    5.96    0.26
   8 -12   4   10.07    0.31
   8 -12   4   10.63    0.32
   8 -12   4    9.59    0.40
   8 -12   4   10.29    0.31
   8 -12   4   11.06    0.31
   8 -12   4    9.94    0.38
   7 -13   3    0.03    0.07
   7 -13   3    0.05    0.07
   7 -13   3    0.09    0.11
   7 -13   3   -0.07    0.08
   7 -13   3    0.20    0.09
   6 -14   2   30.55    0.60
   6 -14   2   29.79    0.60
   6 -14   2   30.35    0.61
   6 -14   2   30.94    0.62
  -5  15  -1   45.82    0.96
  -5  15  -1   46.49    0.94
   5 -15   1   48.75    0.89
   5 -15   1   49.27    0.90
   5 -15   1   49.29    0.91
   5 -15   1   48.23    0.90
  -4  16   0    7.12    0.19
  -4  16   0    7.39    0.20
   3 -17  -1    3.41    0.09
   3 -17  -1    3.58    0.10
   3 -17  -1    3.41    0.10
   3 -17  -1    3.39    0.10
  -2  18   2   82.09    1.53
  -2  18   2   81.25    1.52
   2 -18  -2   82.16    1.52
   2 -18  -2   83.47    1.52
   2 -18  -2   83.30    1.54
   2 -18  -2   81.62    1.54
  -1  19   3   18.59    0.40
  -1  19   3   18.60    0.40
   1 -19  -3   17.51    0.40
   1 -19  -3   18.30    0.40
   1 -19  -3   18.13    0.39
   1 -19  -3   17.53    0.41
   0  20   4   56.50    1.10
   0  20   4   55.66    1.09
   0 -20  -4   54.05    1.08
   0 -20  -4   54.93    1.09
   1  21   5    7.16    0.25
   1  21   5    7.14    0.25
  -1 -21  -5    7.13    0.24
  -1 -21  -5    6.73    0.24
  -1 -21  -5    7.28    0.24
  -1 -21  -5    6.91    0.24
   2  22   6    0.58    0.13
   2  22   6    0.64    0.13
  -2 -22  -6    0.66    0.11
  -2 -22  -6    0.59    0.11
   3  23   7    8.32    0.32
   3  23   7    7.81    0.32
  -3 -23  -7    8.24    0.30
  -3 -23  -7    8.88    0.30
   4  24   8    4.55    0.27
   4  24   8    4.29    0.26
  -4 -24  -8    4.49    0.24
  -4 -24  -8    4.14    0.23
   5  25   9    0.85    0.19
   5  25   9    0.90    0.19
   6  26  10    1.29    0.25
   6  26  10    0.92    0.23
  13  -9   7    5.14    0.31
  13  -9   7    4.31    0.30
  12 -10   6    2.24    0.29
  12 -10   6    2.63    0.32
  12 -10   6    2.63    0.25
  12 -10   6    2.55    0.24
  11 -11   5    1.28    0.17
  11 -11   5    1.21    0.23
  11 -11   5    1.04    0.17
  11 -11   5    1.16    0.21
  10 -12   4    6.85    0.27
  10 -12   4    7.20    0.34
  10 -12   4    6.95    0.27
  10 -12   4    7.20    0.36
   9 -13   3    5.03    0.20
   9 -13   3    4.84    0.20
   9 -13   3    4.65    0.29
   9 -13   3    5.14    0.21
   9 -13   3    4.78    0.20
   8 -14   2   12.09    0.41
   8 -14   2   11.89    0.29
   8 -14   2   11.90    0.28
   8 -14   2   11.84    0.28
   8 -14   2   12.28    0.30
   7 -15   1   23.39    0.46
   7 -15   1   22.91    0.46
   7 -15   1   23.46    0.46
   7 -15   1   23.29    0.45
  -6  16   0    1.44    0.10
  -6  16   0    1.52    0.11
   4 -18  -2   18.64    0.38
   4 -18  -2   18.81    0.39
   4 -18  -2   19.07    0.38
   4 -18  -2   18.81    0.38
  -3  19   3  104.35    1.95
  -3  19   3  104.65    1.93
   3 -19  -3  106.57    1.96
   3 -19  -3  103.00    1.96
   3 -19  -3  102.35    1.94
   3 -19  -3  105.90    1.93
  -2  20   4    7.05    0.22
  -2  20   4    7.16    0.22
   2 -20  -4    7.08    0.22
   2 -20  -4    7.36    0.22
   2 -20  -4    6.90    0.23
   2 -20  -4    7.13    0.23
  -1  21   5    7.08    0.24
  -1  21   5    7.30    0.24
   1 -21  -5    7.39    0.25
   1 -21  -5    7.63    0.24
   1 -21  -5    7.84    0.25
   1 -21  -5    7.22    0.24
   0  22   6   22.36    0.53
   0  22   6   22.53    0.54
   0 -22  -6   22.28    0.53
   0 -22  -6   21.73    0.52
   1  23   7    5.01    0.24
   1  23   7    4.68    0.24
  -1 -23  -7    4.32    0.22
  -1 -23  -7    4.55    0.23
   2  24   8    0.70    0.16
   3  25   9    1.12    0.20
   3  25   9    1.21    0.20
  -3 -25  -9    1.23    0.18
  -3 -25  -9    1.27    0.19
   4  26  10    0.61    0.21
   4  26  10    0.52    0.20
  15  -9   7    1.23    0.25
  15  -9   7    1.54    0.26
  14 -10   6    1.46    0.22
  14 -10   6    1.23    0.22
  14 -10   6    1.45    0.30
  14 -10   6    1.21    0.28
  13 -11   5    2.21    0.29
  13 -11   5    2.19    0.22
  13 -11   5    2.09    0.28
  13 -11   5    1.91    0.21
  12 -12   4   -0.11    0.15
  12 -12   4    0.14    0.17
  12 -12   4    0.50    0.14
  12 -12   4    0.38    0.13
  11 -13   3    1.09    0.14
  11 -13   3    1.06    0.20
  11 -13   3    0.83    0.13
  11 -13   3    0.91    0.18
  10 -14   2    7.86    0.24
  10 -14   2    7.54    0.22
  10 -14   2    8.00    0.22
  10 -14   2    7.73    0.35
  10 -14   2    7.52    0.23
   9 -15   1    1.36    0.09
   9 -15   1    1.27    0.08
   9 -15   1    1.25    0.09
   9 -15   1    1.34    0.08
  -8  16   0   21.80    0.52
  -8  16   0   22.00    0.51
  -7  17   1   34.81    0.73
  -7  17   1   34.36    0.75
   6 -18  -2    5.55    0.14
   6 -18  -2    5.56    0.14
   6 -18  -2    5.35    0.15
   6 -18  -2    5.46    0.14
   5 -19  -3   13.52    0.30
   5 -19  -3   14.05    0.31
   5 -19  -3   13.21    0.31
   5 -19  -3   13.31    0.32
   4 -20  -4   22.38    0.48
   4 -20  -4   21.44    0.49
   4 -20  -4   21.79    0.49
   4 -20  -4   22.35    0.48
  -3  21   5    7.82    0.23
  -3  21   5    7.54    0.23
   3 -21  -5    7.48    0.25
   3 -21  -5    7.79    0.25
   3 -21  -5    7.76    0.25
   3 -21  -5    8.09    0.25
  -2  22   6    0.49    0.10
  -2  22   6    0.51    0.10
   2 -22  -6    0.61    0.11
   2 -22  -6    0.55    0.11
  -1  23   7    4.40    0.22
  -1  23   7    4.81    0.23
   1 -23  -7    4.65    0.23
   1 -23  -7    4.51    0.23
   0  24   8    4.79    0.26
   0  24   8    4.95    0.26
   0 -24  -8    4.78    0.24
   0 -24  -8    4.61    0.24
   1  25   9    4.50    0.28
   1  25   9    4.65    0.28
  -1 -25  -9    4.40    0.26
  -1 -25  -9    4.70    0.25
  -2 -26 -10    3.60    0.27
  -2 -26 -10    3.84    0.27
  16 -10   6    0.78    0.30
  16 -10   6    0.68    0.31
  16 -10   6    1.03    0.23
  16 -10   6    1.74    0.25
  15 -11   5    6.54    0.31
  15 -11   5    6.40    0.41
  15 -11   5    6.59    0.44
  15 -11   5    6.40    0.31
  14 -12   4    2.22    0.21
  14 -12   4    2.44    0.29
  14 -12   4    2.07    0.20
  14 -12   4    2.74    0.32
  13 -13   3    4.29    0.32
  13 -13   3    4.15    0.30
  13 -13   3    3.82    0.21
  13 -13   3    3.93    0.22
  12 -14   2    6.06    0.34
  12 -14   2    6.12    0.22
  12 -14   2    6.01    0.22
  11 -15   1   10.11    0.24
  11 -15   1    9.37    0.25
  11 -15   1    9.97    0.39
  11 -15   1    9.76    0.25
  11 -15   1    9.88    0.24
 -10  16   0    0.31    0.10
 -10  16   0    0.24    0.09
  -9  17   1    2.27    0.17
  -9  17   1    2.36    0.16
  -8  18   2    9.20    0.29
  -8  18   2    9.45    0.30
   7 -19  -3    2.11    0.13
   7 -19  -3    2.19    0.11
   7 -19  -3    2.12    0.11
   7 -19  -3    1.96    0.13
   6 -20  -4    7.18    0.22
   6 -20  -4    7.34    0.24
   6 -20  -4    7.30    0.24
   6 -20  -4    6.94    0.22
   5 -21  -5    0.94    0.12
   5 -21  -5    1.01    0.11
   5 -21  -5    1.02    0.13
   5 -21  -5    1.02    0.11
   5 -21  -5    1.03    0.12
   5 -21  -5    0.92    0.12
  -4  22   6    7.71    0.25
  -4  22   6    7.54    0.24
   4 -22  -6    7.73    0.27
   4 -22  -6    7.76    0.26
   3 -23  -7    8.15    0.29
   3 -23  -7    8.39    0.30
   1 -25  -9    4.51    0.26
   1 -25  -9    4.49    0.25
   0 -26 -10    0.43    0.16
   0 -26 -10    0.23    0.16
  -1 -27 -11    0.30    0.18
  -1 -27 -11    0.40    0.19
  17 -11   5    1.73    0.36
  17 -11   5    2.08    0.25
  17 -11   5    1.17    0.32
  17 -11   5    1.73    0.24
  16 -12   4    1.26    0.20
  16 -12   4    0.63    0.25
  16 -12   4    0.47    0.24
  16 -12   4    0.32    0.18
  15 -13   3    2.00    0.19
  15 -13   3    2.02    0.19
  15 -13   3    2.27    0.30
  15 -13   3    2.32    0.30
  14 -14   2    2.21    0.16
  14 -14   2    2.45    0.17
  14 -14   2    2.48    0.28
  14 -14   2    2.59    0.26
  13 -15   1    2.72    0.26
  13 -15   1    2.29    0.14
  13 -15   1    2.50    0.14
 -11  17   1    7.51    0.29
 -11  17   1    7.70    0.29
 -10  18   2    1.45    0.15
 -10  18   2    1.35    0.15
  -9  19   3   19.11    0.50
  -9  19   3   19.24    0.49
   9 -19  -3   18.88    0.40
   9 -19  -3   19.28    0.40
   9 -19  -3   17.77    0.39
   9 -19  -3   18.32    0.40
   8 -20  -4    2.07    0.13
   8 -20  -4    1.98    0.13
   8 -20  -4    1.92    0.13
   8 -20  -4    1.84    0.13
   8 -20  -4    1.93    0.13
   8 -20  -4    2.22    0.14
   7 -21  -5    5.76    0.21
   7 -21  -5    5.47    0.21
   6 -22  -6    3.72    0.20
   6 -22  -6    3.76    0.20
   5 -23  -7   15.53    0.42
   5 -23  -7   15.42    0.43
   4 -24  -8    4.12    0.24
   4 -24  -8    4.03    0.22
   3 -25  -9    1.33    0.19
   3 -25  -9    0.90    0.17
   2 -26 -10    3.57    0.25
   2 -26 -10    3.41    0.25
   1 -27 -11    0.60    0.19
   1 -27 -11    0.54    0.19
  17 -13   3    0.58    0.17
  17 -13   3    0.53    0.25
  17 -13   3    0.00    0.23
  17 -13   3    0.00    0.16
  16 -14   2    0.62    0.14
  16 -14   2    0.49    0.23
  16 -14   2    0.60    0.21
  16 -14   2    0.37    0.14
  15 -15   1    2.28    0.26
  15 -15   1    2.27    0.16
  15 -15   1    2.54    0.16
  15 -15   1    2.36    0.28
  14 -16   0    3.17    0.29
 -13  17   1    0.47    0.14
 -13  17   1    0.56    0.15
 -12  18   2    6.10    0.29
 -12  18   2    5.70    0.28
 -11  19   3    9.90    0.35
 -11  19   3   11.11    0.37
  11 -19  -3   10.21    0.25
  11 -19  -3   10.25    0.24
 -10  20   4   11.05    0.37
 -10  20   4   10.77    0.37
  10 -20  -4   11.88    0.29
  10 -20  -4   11.22    0.28
   9 -21  -5    1.72    0.14
   9 -21  -5    1.84    0.14
   8 -22  -6    1.02    0.13
   8 -22  -6    1.13    0.13
   7 -23  -7    1.51    0.16
   7 -23  -7    2.02    0.18
   6 -24  -8    1.82    0.18
   6 -24  -8    1.44    0.18
   5 -25  -9    0.71    0.16
   5 -25  -9    0.81    0.17
   4 -26 -10    0.32    0.18
   4 -26 -10    0.22    0.17
   3 -27 -11    1.78    0.23
   3 -27 -11    2.00    0.24
  18 -14   2   -0.01    0.15
  18 -14   2    0.50    0.16
  18 -14   2    0.39    0.25
  18 -14   2    0.47    0.26
  17 -15   1    1.06    0.26
  17 -15   1    1.29    0.25
  16 -16   0    0.15    0.19
  15 -17  -1    2.12    0.26
 -14  18   2    0.43    0.16
 -14  18   2    1.00    0.18
 -13  19   3    9.16    0.36
 -13  19   3    9.64    0.37
 -12  20   4    0.21    0.14
 -12  20   4    0.14    0.14
  12 -20  -4    0.06    0.09
  12 -20  -4    0.03    0.08
 -11  21   5    1.24    0.18
 -11  21   5    1.26    0.18
  11 -21  -5    1.30    0.13
  11 -21  -5    1.11    0.12
  10 -22  -6    0.97    0.13
  10 -22  -6    0.89    0.13
   9 -23  -7    1.71    0.17
   9 -23  -7    1.74    0.17
   8 -24  -8    3.08    0.22
   8 -24  -8    2.75    0.21
   7 -25  -9    3.30    0.25
   7 -25  -9    3.60    0.24
   6 -26 -10    1.17    0.21
   6 -26 -10    1.37    0.21
   5 -27 -11    0.21    0.18
   5 -27 -11    0.19    0.18
  18 -16   0    0.18    0.24
  18 -16   0    0.32    0.23
  17 -17  -1    0.80    0.24
  17 -17  -1    0.95    0.23
 -16  18   2    0.15    0.18
 -16  18   2    0.12    0.19
  16 -18  -2    0.34    0.20
 -15  19   3    4.71    0.30
 -15  19   3    4.12    0.30
 -14  20   4    4.20    0.29
 -14  20   4    4.22    0.28
  14 -20  -4    3.88    0.17
  14 -20  -4    3.82    0.17
 -13  21   5    1.51    0.22
 -13  21   5    1.63    0.22
  13 -21  -5    1.50    0.14
  13 -21  -5    1.72    0.15
 -12  22   6    1.21    0.22
 -12  22   6    1.63    0.22
  12 -22  -6    1.41    0.15
  12 -22  -6    1.15    0.14
  11 -23  -7    1.01    0.15
  11 -23  -7    0.73    0.15
  10 -24  -8    1.65    0.20
  10 -24  -8    1.78    0.20
   9 -25  -9    0.73    0.18
   9 -25  -9    0.47    0.18
   8 -26 -10    0.74    0.19
   8 -26 -10    0.77    0.19
 -17  19   3    1.98    0.26
 -17  19   3    1.91    0.28
 -16  20   4    0.61    0.22
 -16  20   4    0.45    0.22
 -15  21   5    2.01    0.26
 -15  21   5    1.98    0.26
  15 -21  -5    1.89    0.16
  15 -21  -5    1.91    0.16
 -14  22   6    0.34    0.20
 -14  22   6    0.87    0.22
  14 -22  -6    0.49    0.15
  14 -22  -6    0.87    0.15
 -13  23   7    0.19    0.20
 -13  23   7    0.44    0.21
  13 -23  -7    0.22    0.14
  13 -23  -7    0.37    0.15
 -12  24   8    0.90    0.22
 -12  24   8    0.79    0.23
  12 -24  -8    0.85    0.18
  12 -24  -8    0.80    0.17
  11 -25  -9    0.24    0.18
  11 -25  -9    0.24    0.17
 -16  22   6    0.27    0.24
 -16  22   6    0.45    0.24
  16 -22  -6    0.34    0.16
  15  11  -7    3.96    0.28
  15  11  -7    4.88    0.29
 -15 -11   7    3.95    0.35
 -15 -11   7    4.14    0.37
  16  12  -6    0.56    0.19
  16  12  -6    0.14    0.17
 -16 -12   6    0.19    0.22
 -16 -12   6    0.45    0.23
  17  13  -5    1.03    0.19
  17  13  -5    1.12    0.20
 -10  -8  10    1.48    0.26
 -10  -8  10    1.63    0.28
  11   9  -9    1.35    0.21
  11   9  -9    1.31    0.21
 -11  -9   9    1.80    0.27
 -11  -9   9    1.46    0.25
  12  10  -8    0.90    0.18
  12  10  -8    0.57    0.18
 -12 -10   8    0.77    0.21
 -12 -10   8    0.74    0.22
  13  11  -7    0.74    0.18
  13  11  -7    0.64    0.17
 -13 -11   7    0.70    0.22
 -13 -11   7    0.75    0.21
  14  12  -6    0.91    0.17
  14  12  -6    1.11    0.17
 -14 -12   6    1.13    0.22
 -14 -12   6    1.36    0.24
  15  13  -5    1.32    0.18
  15  13  -5    1.56    0.18
 -15 -13   5    1.24    0.22
 -15 -13   5    1.31    0.24
  16  14  -4    3.10    0.22
  16  14  -4    3.33    0.23
  17  15  -3    1.10    0.18
  17  15  -3    1.34    0.17
  18  16  -2    1.54    0.19
  18  16  -2    1.63    0.20
   7   7 -11    0.66    0.21
   7   7 -11    0.75    0.20
   8   8 -10    0.40    0.18
   8   8 -10    0.24    0.18
   9   9  -9    0.66    0.18
   9   9  -9    0.56    0.18
  -9  -9   9    1.23    0.22
  -9  -9   9    1.00    0.20
  10  10  -8    1.03    0.18
  10  10  -8    1.08    0.18
 -10 -10   8    1.24    0.22
 -10 -10   8    0.85    0.19
  11  11  -7    5.05    0.25
  11  11  -7    5.25    0.26
 -11 -11   7    4.99    0.29
 -11 -11   7    5.24    0.29
  12  12  -6    0.46    0.14
  12  12  -6    0.46    0.14
 -12 -12   6    0.64    0.19
 -12 -12   6    0.75    0.19
  13  13  -5    3.44    0.22
  13  13  -5    3.44    0.21
 -13 -13   5    3.67    0.35
 -13 -13   5    3.92    0.34
  14  14  -4    0.15    0.12
  14  14  -4    0.20    0.12
 -14 -14   4    0.35    0.17
 -14 -14   4    0.43    0.17
  15  15  -3    0.17    0.12
  15  15  -3    0.23    0.13
  16  16  -2    0.62    0.14
  16  16  -2    0.21    0.14
  17  17  -1    0.59    0.16
  17  17  -1    0.54    0.16
  18  18   0    0.64    0.18
  18  18   0    0.51    0.17
   5   7 -11    0.72    0.20
   5   7 -11    0.80    0.20
   6   8 -10    0.46    0.18
   6   8 -10    0.49    0.19
   7   9  -9   -0.07    0.15
   7   9  -9    0.00    0.15
   8  10  -8    4.18    0.24
   8  10  -8    4.49    0.25
   9  11  -7    3.29    0.22
   9  11  -7    3.29    0.21
  -9 -11   7    2.84    0.23
  -9 -11   7    3.42    0.24
  10  12  -6    0.27    0.12
  10  12  -6    0.45    0.12
 -10 -12   6    0.35    0.15
 -10 -12   6    0.45    0.15
  11  13  -5    0.86    0.13
  11  13  -5    0.99    0.14
 -11 -13   5    0.90    0.17
 -11 -13   5    0.95    0.17
  12  14  -4    0.24    0.12
  12  14  -4    0.34    0.12
 -12 -14   4    0.39    0.15
 -12 -14   4    0.34    0.14
  13  15  -3    0.45    0.11
  13  15  -3    0.49    0.12
 -13 -15   3    0.61    0.16
 -13 -15   3    0.47    0.15
  14  16  -2    1.46    0.22
  14  16  -2    1.71    0.15
  14  16  -2    1.47    0.23
  14  16  -2    1.93    0.15
  15  17  -1    1.80    0.17
  15  17  -1    1.85    0.17
  16  18   0    0.47    0.15
  16  18   0    0.48    0.15
  17  19   1    0.39    0.17
  17  19   1    0.31    0.16
  18  20   2    0.83    0.21
  18  20   2    0.10    0.20
   3   7 -11    0.02    0.17
   3   7 -11    0.04    0.16
   4   8 -10    0.37    0.17
   4   8 -10    0.48    0.18
   5   9  -9    0.62    0.17
   5   9  -9    0.33    0.16
   6  10  -8    5.51    0.27
   6  10  -8    6.45    0.28
   7  11  -7    2.61    0.20
   7  11  -7    2.72    0.21
   8  12  -6    5.89    0.24
   8  12  -6    5.82    0.24
  -8 -12   6    5.89    0.26
  -8 -12   6    5.95    0.25
   9  13  -5    0.67    0.12
   9  13  -5    0.88    0.12
  -9 -13   5    0.69    0.14
  -9 -13   5    0.66    0.14
  10  14  -4    0.52    0.11
  10  14  -4    0.78    0.12
 -10 -14   4    0.46    0.13
 -10 -14   4    0.73    0.14
  11  15  -3    3.11    0.17
  11  15  -3    2.43    0.20
  11  15  -3    3.27    0.17
  11  15  -3    2.45    0.18
 -11 -15   3    3.20    0.22
 -11 -15   3    3.33    0.22
  12  16  -2    2.17    0.22
  12  16  -2    2.15    0.15
  12  16  -2    2.12    0.20
  12  16  -2    2.26    0.15
  13  17  -1    0.43    0.11
  13  17  -1    0.84    0.12
  13  17  -1    0.68    0.19
  13  17  -1    0.56    0.18
  14  18   0    0.09    0.17
  14  18   0    0.04    0.11
  14  18   0    0.12    0.12
  14  18   0    0.04    0.18
  15  19   1    1.63    0.18
  15  19   1    1.41    0.17
  16  20   2    1.64    0.20
  16  20   2    1.85    0.21
  17  21   3    0.73    0.20
  17  21   3    0.46    0.19
   1   7 -11    0.47    0.19
   1   7 -11    0.06    0.17
   2   8 -10    2.19    0.23
   2   8 -10    1.77    0.22
   3   9  -9    0.16    0.14
   3   9  -9    0.32    0.15
   4  10  -8    2.45    0.21
   4  10  -8    2.58    0.20
   5  11  -7    5.16    0.24
   5  11  -7    4.86    0.23
   6  12  -6    5.51    0.23
   6  12  -6    5.40    0.24
   7  13  -5    5.74    0.22
   7  13  -5    5.84    0.23
  -7 -13   5    6.14    0.24
  -7 -13   5    5.80    0.23
   8  14  -4    6.10    0.22
   8  14  -4    6.31    0.22
   8  14  -4    5.85    0.23
   8  14  -4    6.04    0.23
  -8 -14   4    5.98    0.24
  -8 -14   4    6.41    0.24
   9  15  -3    9.49    0.31
   9  15  -3    9.64    0.26
   9  15  -3    9.48    0.30
   9  15  -3    9.55    0.27
   9  15  -3    9.78    0.27
   9  15  -3    9.26    0.27
  -9 -15   3    9.16    0.31
  -9 -15   3    9.80    0.31
  10  16  -2    6.92    0.22
  10  16  -2    6.45    0.21
  10  16  -2    7.06    0.22
  10  16  -2    6.44    0.28
  10  16  -2    7.21    0.30
  10  16  -2    6.79    0.23
 -10 -16   2    6.81    0.26
 -10 -16   2    6.31    0.27
  11  17  -1    6.97    0.34
  11  17  -1    7.79    0.33
  11  17  -1    7.39    0.23
  11  17  -1    7.38    0.23
  12  18   0    0.14    0.15
  12  18   0    0.16    0.10
  12  18   0   -0.15    0.13
  12  18   0   -0.04    0.09
  13  19   1    0.54    0.13
  13  19   1    0.34    0.12
  14  20   2    0.69    0.15
  14  20   2    0.85    0.15
  15  21   3    3.07    0.24
  15  21   3    3.52    0.24
  16  22   4    1.22    0.23
  16  22   4    1.48    0.23
  -1   7 -11    0.25    0.18
  -1   7 -11    0.08    0.17
   0   8 -10    0.45    0.17
   0   8 -10    0.31    0.16
   1   9  -9    0.44    0.15
   1   9  -9    0.54    0.15
  -1  -9   9    0.48    0.15
  -1  -9   9    0.66    0.15
   2  10  -8    1.31    0.17
   2  10  -8    1.21    0.16
  -2 -10   8    1.62    0.17
  -2 -10   8    1.66    0.17
   3  11  -7    9.21    0.32
   3  11  -7    9.66    0.32
  -3 -11   7    9.07    0.30
  -3 -11   7    9.28    0.30
   4  12  -6   10.19    0.32
   4  12  -6    9.51    0.31
  -4 -12   6   10.79    0.30
  -4 -12   6   10.49    0.30
   5  13  -5   14.50    0.37
   5  13  -5   14.35    0.38
  -5 -13   5   14.90    0.35
  -5 -13   5   14.94    0.36
   6  14  -4   11.40    0.31
   6  14  -4   11.57    0.30
   6  14  -4   11.15    0.31
   6  14  -4   11.44    0.30
  -6 -14   4   11.08    0.32
  -6 -14   4   11.44    0.31
   7  15  -3    9.40    0.25
   7  15  -3    9.50    0.25
   7  15  -3    8.45    0.26
   7  15  -3    8.59    0.25
   7  15  -3    9.58    0.25
   7  15  -3    9.29    0.26
  -7 -15   3    9.44    0.21
  -7 -15   3    9.24    0.28
  -7 -15   3    9.49    0.28
   8  16  -2    0.66    0.10
   8  16  -2    0.66    0.11
   8  16  -2    0.92    0.09
   8  16  -2    0.90    0.10
   8  16  -2    0.85    0.08
   8  16  -2    0.90    0.09
  -8 -16   2    0.76    0.11
  -8 -16   2    0.99    0.11
   9  17  -1    2.75    0.21
   9  17  -1    2.87    0.14
   9  17  -1    2.78    0.15
   9  17  -1    2.89    0.15
   9  17  -1    2.91    0.14
   9  17  -1    2.80    0.22
  10  18   0   16.31    0.50
  10  18   0   15.45    0.37
  10  18   0   16.49    0.48
  10  18   0   15.28    0.36
  10  18   0   15.24    0.37
  10  18   0   15.07    0.37
  11  19   1    3.27    0.19
  11  19   1    3.37    0.19
  11  19   1    3.07    0.25
  11  19   1    3.95    0.27
  12  20   2    0.82    0.14
  12  20   2    0.68    0.14
  13  21   3    2.48    0.21
  13  21   3    2.50    0.21
  14  22   4    2.02    0.21
  14  22   4    1.40    0.19
  15  23   5    0.78    0.22
  15  23   5    0.98    0.22
   3  -7  11    0.22    0.20
   3  -7  11    0.46    0.20
  -2   8 -10    2.31    0.24
  -2   8 -10    2.00    0.23
   2  -8  10    1.85    0.23
   2  -8  10    2.06    0.24
  -1   9  -9    0.34    0.14
  -1   9  -9    0.56    0.15
   1  -9   9    0.38    0.15
   1  -9   9    0.36    0.15
   0  10  -8    0.31    0.12
   0  10  -8    0.21    0.12
   0 -10   8    0.07    0.12
   0 -10   8    0.28    0.13
   1  11  -7    0.86    0.14
   1  11  -7    0.97    0.14
  -1 -11   7    1.08    0.14
  -1 -11   7    0.95    0.14
   2  12  -6    1.21    0.13
   2  12  -6    1.03    0.13
  -2 -12   6    1.19    0.12
  -2 -12   6    1.20    0.13
   3  13  -5   11.16    0.31
   3  13  -5   11.01    0.31
  -3 -13   5   11.06    0.30
  -3 -13   5   11.48    0.30
   4  14  -4    1.15    0.11
   4  14  -4    1.34    0.11
   4  14  -4    1.26    0.11
   4  14  -4    1.25    0.11
  -4 -14   4    1.26    0.10
  -4 -14   4    1.30    0.10
   5  15  -3   41.54    0.81
   5  15  -3   41.64    0.82
   5  15  -3   40.52    0.81
   5  15  -3   41.00    0.82
  -5 -15   3   41.42    0.84
  -5 -15   3   41.11    0.79
  -5 -15   3   41.10    0.86
  -5 -15   3   40.98    0.80
   6  16  -2    5.69    0.17
   6  16  -2    5.72    0.17
   6  16  -2    5.35    0.17
   6  16  -2    5.53    0.17
   6  16  -2    5.33    0.18
   6  16  -2    5.35    0.19
  -6 -16   2    5.61    0.20
  -6 -16   2    5.82    0.20
   7  17  -1   35.47    0.71
   7  17  -1   36.40    0.72
   7  17  -1   35.14    0.70
   7  17  -1   36.75    0.71
   7  17  -1   36.05    0.86
   7  17  -1   35.70    0.82
   8  18   0    4.80    0.17
   8  18   0    4.98    0.17
   8  18   0    5.37    0.18
   8  18   0    4.89    0.17
   8  18   0    5.27    0.25
   8  18   0    4.75    0.23
   9  19   1   31.13    0.66
   9  19   1   31.72    0.79
   9  19   1   32.26    0.82
   9  19   1   30.36    0.65
   9  19   1   31.35    0.64
   9  19   1   31.27    0.66
  10  20   2    4.89    0.22
  10  20   2    4.31    0.21
  11  21   3   14.77    0.42
  11  21   3   14.71    0.42
  12  22   4    0.92    0.16
  12  22   4    0.88    0.16
  13  23   5    2.52    0.24
  13  23   5    2.19    0.24
  14  24   6    1.22    0.24
  14  24   6    0.71    0.23
   5  -7  11    1.07    0.23
   5  -7  11    0.97    0.24
   4  -8  10    0.64    0.19
   4  -8  10    0.58    0.19
  -3   9  -9    0.11    0.13
  -3   9  -9    0.26    0.14
   3  -9   9    0.17    0.15
   3  -9   9    0.29    0.15
  -2  10  -8    1.73    0.17
  -2  10  -8    1.79    0.18
   2 -10   8    1.75    0.18
   2 -10   8    1.61    0.18
  -1  11  -7    1.11    0.14
  -1  11  -7    1.01    0.14
   1 -11   7    0.65    0.13
   1 -11   7    0.70    0.13
   0  12  -6    0.17    0.09
   0 -12   6    0.15    0.09
   0 -12   6    0.10    0.09
   1  13  -5    0.14    0.08
   1  13  -5    0.01    0.08
  -1 -13   5    0.20    0.08
  -1 -13   5    0.10    0.08
   2  14  -4    3.05    0.15
   2  14  -4    3.15    0.15
  -2 -14   4    3.36    0.14
  -2 -14   4    3.27    0.15
   3  15  -3   83.16    1.54
   3  15  -3   83.56    1.56
   3  15  -3   82.95    1.54
   3  15  -3   82.00    1.56
  -3 -15   3   80.83    1.53
  -3 -15   3   81.06    1.55
   4  16  -2   37.31    0.72
   4  16  -2   37.04    0.71
   4  16  -2   36.70    0.71
   4  16  -2   36.38    0.72
  -4 -16   2   36.70    0.70
  -4 -16   2   36.77    0.73
  -4 -16   2   34.72    0.75
  -4 -16   2   36.57    0.71
   5  17  -1   10.71    0.25
   5  17  -1   10.51    0.25
   5  17  -1   11.03    0.25
   5  17  -1   10.70    0.25
  -5 -17   1   10.45    0.28
  -5 -17   1   10.61    0.27
   6  18   0   31.88    0.64
   6  18   0   32.80    0.64
   6  18   0   32.04    0.64
   6  18   0   31.68    0.63
   7  19   1   11.61    0.29
   7  19   1   11.67    0.30
   7  19   1   11.62    0.29
   7  19   1   11.73    0.29
   8  20   2   10.67    0.29
   8  20   2   10.10    0.29
   8  20   2   10.03    0.30
   8  20   2   10.30    0.29
   9  21   3    7.37    0.27
   9  21   3    7.87    0.28
  10  22   4    1.50    0.17
  10  22   4    1.56    0.17
  11  23   5    0.48    0.16
  11  23   5    0.43    0.16
  12  24   6    0.40    0.18
  12  24   6    0.25    0.18
  13  25   7    2.70    0.29
  13  25   7    1.82    0.26
   7  -7  11    0.59    0.24
   7  -7  11    0.94    0.24
   6  -8  10    0.95    0.22
   6  -8  10    0.79    0.21
   5  -9   9    0.23    0.16
   5  -9   9    0.73    0.18
  -4  10  -8    2.84    0.21
  -4  10  -8    2.93    0.21
   4 -10   8    2.59    0.23
   4 -10   8    2.72    0.23
  -3  11  -7    9.43    0.31
  -3  11  -7    9.47    0.31
   3 -11   7    9.41    0.33
   3 -11   7    8.98    0.33
  -2  12  -6    1.16    0.13
  -2  12  -6    1.25    0.14
   2 -12   6    1.13    0.14
   2 -12   6    1.13    0.14
  -1  13  -5    0.06    0.08
  -1  13  -5   -0.09    0.08
   1 -13   5    0.13    0.08
   1 -13   5   -0.04    0.08
   0  14  -4    0.91    0.09
   0  14  -4    0.73    0.09
   0 -14   4    0.71    0.09
   0 -14   4    0.67    0.08
   1  15  -3   12.03    0.28
   1  15  -3   11.78    0.29
  -1 -15   3   12.33    0.29
  -1 -15   3   11.66    0.28
  -1 -15   3   12.05    0.28
  -1 -15   3   11.78    0.29
   2  16  -2   16.07    0.34
   2  16  -2   16.33    0.34
   2  16  -2   15.37    0.34
   2  16  -2   15.20    0.33
  -2 -16   2   15.90    0.33
  -2 -16   2   15.47    0.33
  -2 -16   2   14.47    0.32
  -2 -16   2   15.74    0.33
   3  17  -1    3.75    0.12
   3  17  -1    3.67    0.12
   3  17  -1    3.67    0.12
   3  17  -1    3.60    0.12
  -3 -17   1    3.62    0.12
  -3 -17   1    3.73    0.11
  -3 -17   1    3.83    0.13
  -3 -17   1    3.42    0.12
  -3 -17   1    3.96    0.12
  -3 -17   1    3.58    0.12
   4  18   0   15.78    0.33
   4  18   0   15.15    0.33
   4  18   0   15.75    0.33
   4  18   0   15.36    0.33
  -4 -18   0   15.35    0.32
  -4 -18   0   15.38    0.32
   5  19   1   29.03    0.59
   5  19   1   27.95    0.58
   5  19   1   28.92    0.57
   5  19   1   29.65    0.58
  -5 -19  -1   27.83    0.56
  -5 -19  -1   27.50    0.57
   6  20   2    0.79    0.10
   6  20   2    0.95    0.10
   6  20   2    0.80    0.09
   6  20   2    0.79    0.10
  -6 -20  -2    1.05    0.08
  -6 -20  -2    0.90    0.08
   7  21   3   10.53    0.31
   7  21   3   11.15    0.31
  -7 -21  -3   10.14    0.27
  -7 -21  -3   10.44    0.28
   8  22   4    2.19    0.18
   8  22   4    2.23    0.18
  -8 -22  -4    2.39    0.15
  -8 -22  -4    2.17    0.14
   9  23   5    2.11    0.20
   9  23   5    2.08    0.20
  10  24   6    0.30    0.16
  10  24   6    0.13    0.15
  11  25   7    0.82    0.21
  11  25   7    0.82    0.21
  12  26   8    0.09    0.21
  12  26   8    0.27    0.22
   8  -8  10    0.38    0.20
   8  -8  10    0.39    0.20
   7  -9   9    0.19    0.17
   7  -9   9    0.26    0.17
   6 -10   8    6.45    0.30
   6 -10   8    5.77    0.29
  -5  11  -7    5.12    0.24
  -5  11  -7    4.83    0.22
   5 -11   7    5.00    0.25
   5 -11   7    5.42    0.25
  -4  12  -6   10.56    0.31
  -4  12  -6   10.28    0.31
   4 -12   6   10.11    0.38
   4 -12   6   10.13    0.33
   4 -12   6   10.75    0.34
   4 -12   6   10.68    0.38
  -3  13  -5   11.24    0.31
  -3  13  -5   11.46    0.31
   3 -13   5   11.36    0.38
   3 -13   5   11.96    0.33
   3 -13   5   11.62    0.37
   3 -13   5   11.67    0.32
  -2  14  -4    3.13    0.15
  -2  14  -4    3.19    0.15
   2 -14   4    3.41    0.16
   2 -14   4    3.07    0.17
   2 -14   4    3.07    0.16
   2 -14   4    2.75    0.18
  -1  15  -3   12.53    0.29
  -1  15  -3   12.22    0.29
   1 -15   3   12.09    0.33
   1 -15   3   12.00    0.29
   1 -15   3   11.79    0.29
   0  16  -2   -0.02    0.05
   0  16  -2    0.01    0.05
   0  16  -2   -0.11    0.04
   0  16  -2    0.00    0.05
   0 -16   2    0.05    0.05
   0 -16   2    0.02    0.05
   0 -16   2   -0.04    0.04
   0 -16   2    0.04    0.05
   1  17  -1   11.25    0.25
   1  17  -1   11.49    0.25
   1  17  -1   11.40    0.23
   1  17  -1   11.58    0.24
   1  17  -1   11.45    0.25
   1  17  -1   11.97    0.25
  -1 -17   1   11.54    0.25
  -1 -17   1   11.06    0.25
  -1 -17   1   11.41    0.25
  -1 -17   1   10.76    0.25
   2  18   0   86.27    1.61
   2  18   0   85.70    1.60
   2  18   0   87.46    1.59
   2  18   0   85.97    1.58
  -2 -18   0   86.54    1.60
  -2 -18   0   85.54    1.58
  -2 -18   0   87.17    1.59
  -2 -18   0   85.54    1.60
   3  19   1   17.02    0.36
   3  19   1   16.38    0.35
   3  19   1   16.91    0.36
   3  19   1   16.71    0.36
  -3 -19  -1   16.66    0.35
  -3 -19  -1   16.26    0.35
   4  20   2   54.64    1.05
   4  20   2   53.55    1.03
   4  20   2   53.66    1.04
   4  20   2   54.16    1.04
  -4 -20  -2   52.02    1.02
  -4 -20  -2   52.43    1.03
   5  21   3   65.10    1.29
   5  21   3   65.55    1.28
  -5 -21  -3   64.95    1.26
  -5 -21  -3   65.52    1.25
  -5 -21  -3   65.29    1.27
  -5 -21  -3   65.67    1.25
   6  22   4   46.95    0.97
   6  22   4   46.62    0.98
  -6 -22  -4   46.61    0.94
  -6 -22  -4   47.29    0.95
   7  23   5    5.91    0.27
   7  23   5    5.98    0.26
  -7 -23  -5    5.80    0.22
  -7 -23  -5    5.29    0.22
   8  24   6    1.09    0.18
   8  24   6    0.89    0.17
   9  25   7    0.45    0.18
   9  25   7    0.48    0.18
  10  26   8    0.06    0.24
  10  26   8    0.01    0.24
  11  27   9    0.30    0.22
  11  27   9    0.21    0.22
  10  -8  10    2.15    0.29
  10  -8  10    1.93    0.28
   9  -9   9    0.91    0.22
   9  -9   9    0.53    0.20
   8 -10   8    4.44    0.28
   8 -10   8    4.68    0.29
   7 -11   7    2.87    0.23
   7 -11   7    3.26    0.23
  -6  12  -6    5.61    0.23
  -6  12  -6    5.48    0.22
   6 -12   6    5.10    0.25
   6 -12   6    5.53    0.33
   6 -12   6    5.45    0.31
   6 -12   6    5.84    0.26
  -5  13  -5   15.29    0.37
  -5  13  -5   15.41    0.38
   5 -13   5   15.54    0.41
   5 -13   5   15.31    0.41
   5 -13   5   14.81    0.48
   5 -13   5   15.15    0.47
  -4  14  -4    1.27    0.10
  -4  14  -4    1.11    0.10
   4 -14   4    1.09    0.13
   4 -14   4    1.11    0.11
   4 -14   4    1.10    0.14
   4 -14   4    1.04    0.11
  -3  15  -3   79.85    1.50
  -3  15  -3   80.09    1.51
   3 -15   3   79.81    1.51
   3 -15   3   80.95    1.52
   3 -15   3   80.96    1.81
   3 -15   3   79.09    1.50
   3 -15   3   78.70    1.51
  -2  16  -2   14.71    0.32
  -2  16  -2   14.82    0.32
   2 -16   2   14.93    0.33
   2 -16   2   14.72    0.32
   2 -16   2   15.10    0.32
   2 -16   2   14.97    0.32
  -1  17  -1   11.57    0.25
  -1  17  -1   11.77    0.24
  -1  17  -1   11.59    0.25
  -1  17  -1   11.60    0.24
   1 -17   1   11.61    0.24
   1 -17   1   11.35    0.25
   1 -17   1   10.91    0.24
   1 -17   1   10.82    0.25
   0  18   0    0.04    0.03
   0  18   0    0.05    0.03
   0  18   0    0.08    0.03
   0 -18   0    0.01    0.03
   0 -18   0    0.03    0.03
   0 -18   0    0.09    0.03
   0 -18   0    0.10    0.03
   1  19   1  199.96    3.69
   1  19   1  191.48    3.68
   1  19   1  203.98    3.65
  -1 -19  -1  200.77    3.65
  -1 -19  -1  204.38    3.65
  -1 -19  -1  204.44    3.69
  -1 -19  -1  202.53    3.69
   2  20   2   37.00    0.73
   2  20   2   37.94    0.75
   2  20   2   37.72    0.74
   2  20   2   36.81    0.74
  -2 -20  -2   37.29    0.73
  -2 -20  -2   37.26    0.74
   3  21   3    9.98    0.27
   3  21   3   10.60    0.28
  -3 -21  -3    9.80    0.26
  -3 -21  -3    9.77    0.26
   4  22   4   13.58    0.36
   4  22   4   13.38    0.36
  -4 -22  -4   13.14    0.34
  -4 -22  -4   13.29    0.34
  -4 -22  -4   13.35    0.34
  -4 -22  -4   13.21    0.34
   5  23   5   18.86    0.48
   5  23   5   19.75    0.49
  -5 -23  -5   18.78    0.45
  -5 -23  -5   18.32    0.46
   6  24   6   12.97    0.41
   6  24   6   12.21    0.40
  -6 -24  -6   12.85    0.36
  -6 -24  -6   12.93    0.37
   7  25   7    3.44    0.26
   7  25   7    3.47    0.26
   8  26   8    2.34    0.26
   8  26   8    2.24    0.25
   9  27   9    1.41    0.25
   9  27   9    1.70    0.26
  11  -9   9    1.04    0.24
  11  -9   9    1.67    0.25
  10 -10   8    0.98    0.21
  10 -10   8    1.11    0.21
   9 -11   7    2.78    0.24
   9 -11   7    3.61    0.31
   9 -11   7    3.90    0.25
   9 -11   7    3.27    0.31
   8 -12   6    5.17    0.26
   8 -12   6    5.95    0.33
   8 -12   6    5.52    0.27
   8 -12   6    6.50    0.35
  -7  13  -5    5.74    0.21
  -7  13  -5    5.59    0.21
   7 -13   5    5.79    0.31
   7 -13   5    5.31    0.25
   7 -13   5    5.51    0.25
   7 -13   5    5.46    0.31
  -6  14  -4   10.78    0.28
  -6  14  -4   10.79    0.28
   6 -14   4   10.88    0.32
   6 -14   4   11.13    0.39
   6 -14   4   11.09    0.37
   6 -14   4   10.96    0.30
   6 -14   4   11.24    0.31
   6 -14   4   11.16    0.32
  -5  15  -3   40.56    0.81
  -5  15  -3   41.56    0.80
   5 -15   3   41.27    0.83
   5 -15   3   41.74    0.81
   5 -15   3   41.45    0.82
   5 -15   3   42.31    0.83
   5 -15   3   39.28    1.00
   4 -16   2   36.70    0.71
   4 -16   2   35.78    0.71
   4 -16   2   37.00    0.72
   4 -16   2   35.00    0.70
  -3  17  -1    3.47    0.11
  -3  17  -1    3.45    0.10
  -3  17  -1    3.33    0.11
  -3  17  -1    3.48    0.10
   3 -17   1    3.53    0.11
   3 -17   1    3.38    0.11
   3 -17   1    3.54    0.11
   3 -17   1    3.67    0.11
  -2  18   0   85.96    1.55
  -2  18   0   85.78    1.56
   2 -18   0   84.49    1.57
   2 -18   0   84.76    1.57
   2 -18   0   84.76    1.55
   2 -18   0   84.76    1.55
  -1  19   1  196.58    3.52
  -1  19   1  195.34    3.57
  -1  19   1  196.52    3.53
  -1  19   1  191.52    3.56
   1 -19  -1  193.22    3.52
   1 -19  -1  197.83    3.57
   1 -19  -1  193.66    3.56
   1 -19  -1  192.19    3.53
   0  20   2   -0.01    0.05
   0  20   2    0.03    0.06
   0 -20  -2   -0.06    0.05
   0 -20  -2   -0.03    0.05
   0 -20  -2   -0.02    0.05
   0 -20  -2   -0.05    0.05
   1  21   3   26.81    0.56
   1  21   3   26.95    0.55
  -1 -21  -3   26.03    0.55
  -1 -21  -3   25.24    0.54
   2  22   4    5.43    0.21
   2  22   4    5.79    0.21
  -2 -22  -4    5.58    0.20
  -2 -22  -4    5.78    0.20
   3  23   5    0.39    0.11
   3  23   5    0.43    0.11
  -3 -23  -5    0.68    0.11
  -3 -23  -5    0.81    0.11
  -3 -23  -5    0.62    0.10
  -3 -23  -5    0.58    0.10
   4  24   6    9.07    0.33
   4  24   6    9.91    0.34
  -4 -24  -6    9.71    0.31
  -4 -24  -6   10.11    0.31
   5  25   7    2.02    0.20
   5  25   7    2.30    0.21
   6  26   8    1.54    0.21
   6  26   8    1.97    0.22
   7  27   9    0.73    0.20
   7  27   9    0.59    0.19
   8  28  10    0.20    0.22
   8  28  10    0.27    0.22
  12 -10   8    0.68    0.22
  12 -10   8    0.55    0.22
  11 -11   7    4.65    0.36
  11 -11   7    5.30    0.30
  11 -11   7    4.91    0.29
  11 -11   7    5.28    0.36
  10 -12   6    0.47    0.20
  10 -12   6   -0.01    0.18
  10 -12   6    0.47    0.16
  10 -12   6    0.41    0.15
   9 -13   5    0.50    0.17
   9 -13   5    0.69    0.15
   9 -13   5    0.56    0.18
   9 -13   5    0.46    0.14
   8 -14   4    6.20    0.24
   8 -14   4    6.30    0.24
   8 -14   4    5.77    0.30
   8 -14   4    6.00    0.24
   8 -14   4    5.97    0.24
   8 -14   4    5.73    0.29
  -7  15  -3    8.82    0.22
   7 -15   3    8.88    0.34
   7 -15   3    9.21    0.27
   7 -15   3    9.25    0.27
   7 -15   3    9.17    0.25
   7 -15   3    9.63    0.26
   6 -16   2    5.94    0.17
   6 -16   2    6.04    0.19
   6 -16   2    6.11    0.19
   6 -16   2    5.83    0.17
  -5  17  -1   10.76    0.26
  -5  17  -1   10.51    0.26
   5 -17   1   10.42    0.23
   5 -17   1   10.47    0.23
   5 -17   1   10.12    0.23
   5 -17   1   10.34    0.22
  -4  18   0   14.88    0.33
  -4  18   0   15.24    0.34
   4 -18   0   15.42    0.30
   4 -18   0   15.53    0.30
   4 -18   0   15.46    0.30
   4 -18   0   15.44    0.30
   3 -19  -1   16.09    0.33
   3 -19  -1   16.24    0.32
   3 -19  -1   15.70    0.32
   3 -19  -1   16.26    0.32
  -2  20   2   37.89    0.73
  -2  20   2   37.45    0.72
   2 -20  -2   37.45    0.73
   2 -20  -2   37.71    0.72
   2 -20  -2   37.49    0.73
   2 -20  -2   37.35    0.73
  -1  21   3   25.44    0.54
  -1  21   3   25.78    0.54
   1 -21  -3   26.38    0.55
   1 -21  -3   25.98    0.55
   1 -21  -3   25.95    0.53
   1 -21  -3   26.06    0.54
   0  22   4    0.21    0.08
   0 -22  -4    0.39    0.09
   0 -22  -4    0.39    0.09
   1  23   5   10.32    0.31
   1  23   5   10.18    0.31
  -1 -23  -5   10.61    0.31
  -1 -23  -5   10.01    0.29
  -1 -23  -5    9.83    0.30
  -1 -23  -5   10.63    0.30
   2  24   6   17.91    0.47
   2  24   6   17.60    0.46
  -2 -24  -6   17.14    0.45
  -2 -24  -6   17.14    0.44
   3  25   7    2.60    0.21
   3  25   7    2.72    0.22
  -3 -25  -7    3.02    0.19
  -3 -25  -7    2.96    0.20
   4  26   8    3.57    0.25
   4  26   8    3.56    0.25
  -4 -26  -8    3.34    0.22
  -4 -26  -8    3.25    0.22
   5  27   9    1.81    0.23
   5  27   9    1.45    0.23
   6  28  10    0.72    0.23
   6  28  10    0.67    0.22
  13 -11   7    0.05    0.25
  13 -11   7    0.73    0.20
  13 -11   7    0.46    0.26
  13 -11   7    0.99    0.22
  12 -12   6    0.71    0.18
  12 -12   6    0.38    0.17
  12 -12   6    0.71    0.23
  12 -12   6    0.71    0.24
  11 -13   5    0.66    0.19
  11 -13   5    0.80    0.21
  11 -13   5    0.65    0.16
  11 -13   5    0.80    0.16
  10 -14   4    0.42    0.13
  10 -14   4    0.30    0.16
  10 -14   4    0.43    0.17
  10 -14   4    0.65    0.13
   9 -15   3    9.89    0.28
   9 -15   3    9.09    0.27
   9 -15   3    9.48    0.28
   9 -15   3    9.63    0.38
   9 -15   3    9.51    0.27
   8 -16   2    0.58    0.07
   8 -16   2    0.71    0.09
   8 -16   2    0.67    0.07
   8 -16   2    0.71    0.09
  -7  17  -1   34.81    0.74
  -7  17  -1   35.47    0.76
   7 -17   1   35.64    0.68
   7 -17   1   35.85    0.69
   7 -17   1   35.58    0.68
   7 -17   1   35.53    0.67
  -6  18   0   31.34    0.65
  -6  18   0   30.83    0.66
   4 -20  -2   52.51    1.00
   4 -20  -2   52.53    0.99
   4 -20  -2   52.90    1.00
   4 -20  -2   53.38    0.99
  -3  21   3   10.28    0.25
  -3  21   3   10.06    0.25
   3 -21  -3   10.68    0.27
   3 -21  -3   10.43    0.27
   3 -21  -3   10.25    0.26
   3 -21  -3   10.03    0.25
  -2  22   4    5.80    0.19
  -2  22   4    5.67    0.19
   2 -22  -4    5.81    0.20
   2 -22  -4    5.53    0.21
   2 -22  -4    5.59    0.19
   2 -22  -4    5.54    0.21
  -1  23   5   10.28    0.29
  -1  23   5   10.10    0.30
   1 -23  -5   10.21    0.29
   1 -23  -5   10.38    0.29
   1 -23  -5   10.20    0.29
   1 -23  -5   10.12    0.30
   1  25   7    1.39    0.16
   1  25   7    1.48    0.17
  -1 -25  -7    1.45    0.16
  -1 -25  -7    1.62    0.16
   2  26   8    0.60    0.16
   2  26   8    0.95    0.17
  -2 -26  -8    0.89    0.16
  -2 -26  -8    0.76    0.14
   3  27   9    2.36    0.24
   3  27   9    2.22    0.24
  -3 -27  -9    1.97    0.20
  -3 -27  -9    2.13    0.21
   4  28  10    1.73    0.25
   4  28  10    1.69    0.25
  15 -11   7    4.73    0.32
  15 -11   7    3.94    0.32
  14 -12   6    1.17    0.21
  14 -12   6    1.25    0.28
  14 -12   6    0.85    0.27
  14 -12   6    1.20    0.21
  13 -13   5    3.52    0.33
  13 -13   5    3.69    0.35
  13 -13   5    3.54    0.24
  13 -13   5    3.72    0.24
  12 -14   4    0.35    0.13
  12 -14   4    0.29    0.18
  12 -14   4    0.32    0.13
  12 -14   4    0.31    0.17
  11 -15   3    2.42    0.25
  11 -15   3    2.35    0.17
  11 -15   3    2.23    0.17
  10 -16   2    7.22    0.22
  10 -16   2    6.62    0.32
  10 -16   2    6.64    0.22
  10 -16   2    6.41    0.21
  10 -16   2    6.69    0.20
   9 -17   1    2.46    0.11
   9 -17   1    2.32    0.12
   9 -17   1    2.22    0.11
   9 -17   1    2.42    0.12
  -8  18   0    5.18    0.20
  -8  18   0    5.35    0.21
  -7  19   1   11.62    0.31
  -7  19   1   11.90    0.32
   6 -20  -2    0.81    0.06
   6 -20  -2    0.68    0.06
   6 -20  -2    0.81    0.06
   6 -20  -2    0.94    0.06
   5 -21  -3   65.20    1.22
   5 -21  -3   65.00    1.23
   5 -21  -3   65.78    1.24
   5 -21  -3   64.63    1.25
   4 -22  -4   13.80    0.33
   4 -22  -4   13.34    0.34
   4 -22  -4   13.34    0.33
   4 -22  -4   13.31    0.34
  -3  23   5    0.38    0.08
  -3  23   5    0.48    0.08
   3 -23  -5    0.51    0.10
   3 -23  -5    0.42    0.10
   3 -23  -5    0.54    0.10
   3 -23  -5    0.58    0.10
  -2  24   6   17.06    0.44
  -2  24   6   18.00    0.44
   2 -24  -6   17.35    0.44
   2 -24  -6   17.00    0.44
   2 -24  -6   17.31    0.44
   2 -24  -6   17.25    0.44
  -1  25   7    1.11    0.14
  -1  25   7    1.37    0.15
   1 -25  -7    1.27    0.15
   1 -25  -7    1.35    0.16
   0  26   8    0.80    0.15
   0  26   8    0.45    0.14
   0 -26  -8    0.80    0.15
   0 -26  -8    0.52    0.13
   1  27   9    2.69    0.25
   1  27   9    2.45    0.24
  -1 -27  -9    2.76    0.22
  -1 -27  -9    2.54    0.22
  -2 -28 -10    3.28    0.26
  -2 -28 -10    2.94    0.25
  16 -12   6    0.78    0.21
  16 -12   6   -0.14    0.26
  16 -12   6    0.19    0.28
  16 -12   6    0.85    0.22
  15 -13   5    1.55    0.21
  15 -13   5    1.41    0.28
  15 -13   5    1.24    0.21
  15 -13   5    1.08    0.29
  14 -14   4    0.16    0.20
  14 -14   4    0.14    0.15
  14 -14   4    0.34    0.20
  14 -14   4    0.22    0.15
  13 -15   3    0.22    0.13
  13 -15   3    0.49    0.18
  13 -15   3    0.68    0.20
  13 -15   3    0.35    0.13
  12 -16   2    2.19    0.24
  12 -16   2    2.21    0.15
  12 -16   2    1.94    0.14
  11 -17   1    6.86    0.21
  11 -17   1    7.12    0.19
  11 -17   1    6.95    0.19
  11 -17   1    7.05    0.21
 -10  18   0   15.25    0.41
 -10  18   0   14.86    0.42
  -9  19   1   30.50    0.70
  -9  19   1   29.95    0.68
  -8  20   2   10.64    0.32
  -8  20   2   10.20    0.30
   7 -21  -3    9.79    0.25
   7 -21  -3    9.69    0.24
   7 -21  -3    9.85    0.24
   7 -21  -3    9.90    0.25
   6 -22  -4   47.60    0.92
   6 -22  -4   46.10    0.94
   6 -22  -4   47.28    0.93
   6 -22  -4   46.43    0.93
   5 -23  -5   18.03    0.46
   5 -23  -5   18.56    0.45
   5 -23  -5   19.01    0.44
   5 -23  -5   18.17    0.46
   5 -23  -5   18.74    0.44
   5 -23  -5   18.76    0.44
  -4  24   6    9.78    0.28
  -4  24   6    9.39    0.28
   4 -24  -6    9.74    0.30
   4 -24  -6    9.79    0.30
   3 -25  -7    2.84    0.19
   3 -25  -7    2.96    0.20
   2 -26  -8    0.73    0.15
   2 -26  -8    0.60    0.14
   1 -27  -9    2.67    0.23
   1 -27  -9    2.60    0.22
   0 -28 -10   -0.14    0.14
   0 -28 -10    0.20    0.15
  -1 -29 -11    2.50    0.26
  -1 -29 -11    2.11    0.26
  17 -13   5    0.98    0.22
  17 -13   5    0.96    0.22
  17 -13   5    0.56    0.31
  17 -13   5    1.13    0.31
  16 -14   4    3.44    0.36
  16 -14   4    2.98    0.25
  16 -14   4    3.27    0.26
  16 -14   4    3.71    0.39
  15 -15   3    0.08    0.19
  15 -15   3    0.15    0.20
  15 -15   3    0.05    0.14
  15 -15   3    0.00    0.13
  14 -16   2    2.15    0.16
  14 -16   2    1.95    0.24
  14 -16   2    1.68    0.15
  14 -16   2    2.17    0.27
  13 -17   1    0.64    0.10
  13 -17   1    0.42    0.10
  13 -17   1    0.80    0.19
 -12  18   0    0.29    0.12
 -12  18   0    0.22    0.12
 -11  19   1    3.63    0.23
 -11  19   1    3.56    0.22
 -10  20   2    3.89    0.21
 -10  20   2    4.13    0.22
  -9  21   3    8.33    0.29
  -9  21   3    8.12    0.28
   9 -21  -3    6.64    0.21
   9 -21  -3    8.04    0.22
   9 -21  -3    8.24    0.22
   9 -21  -3    6.52    0.20
   8 -22  -4    2.08    0.13
   8 -22  -4    2.18    0.14
   8 -22  -4    2.25    0.14
   8 -22  -4    2.15    0.14
   8 -22  -4    2.05    0.14
   8 -22  -4    2.15    0.13
   7 -23  -5    5.98    0.22
   7 -23  -5    5.80    0.22
   7 -23  -5    6.07    0.22
   7 -23  -5    5.82    0.21
   6 -24  -6   12.57    0.35
   6 -24  -6   12.64    0.36
   5 -25  -7    3.12    0.19
   5 -25  -7    3.18    0.20
   4 -26  -8    3.06    0.22
   4 -26  -8    2.70    0.21
   3 -27  -9    2.02    0.21
   3 -27  -9    1.88    0.21
   2 -28 -10    2.58    0.24
   2 -28 -10    2.94    0.25
   1 -29 -11    2.80    0.28
   1 -29 -11    2.27    0.26
  17 -15   3    1.50    0.30
  17 -15   3    1.09    0.18
  17 -15   3    1.17    0.19
  17 -15   3    1.34    0.28
  16 -16   2    0.64    0.22
  16 -16   2    0.78    0.14
  16 -16   2    0.64    0.23
  16 -16   2    0.30    0.14
  15 -17   1    1.79    0.26
  14 -18   0    0.24    0.17
 -13  19   1    0.32    0.14
 -13  19   1    0.44    0.14
 -12  20   2    0.74    0.15
 -12  20   2    0.75    0.15
 -11  21   3   14.08    0.45
 -11  21   3   15.16    0.45
  11 -21  -3   15.44    0.33
  11 -21  -3   15.20    0.33
 -10  22   4    1.29    0.17
 -10  22   4    1.52    0.17
  10 -22  -4    1.58    0.11
  10 -22  -4    1.74    0.12
   9 -23  -5    2.20    0.15
   9 -23  -5    2.13    0.15
   8 -24  -6    1.04    0.13
   8 -24  -6    1.44    0.14
   7 -25  -7    3.14    0.19
   7 -25  -7    2.71    0.19
   6 -26  -8    1.44    0.18
   6 -26  -8    1.70    0.18
   5 -27  -9    1.19    0.18
   5 -27  -9    1.31    0.19
   4 -28 -10    1.57    0.22
   4 -28 -10    1.67    0.21
   3 -29 -11    1.07    0.20
   3 -29 -11    0.76    0.20
  18 -16   2    2.31    0.20
  18 -16   2    1.86    0.19
  18 -16   2    1.69    0.31
  18 -16   2    2.15    0.34
  17 -17   1    0.96    0.25
  17 -17   1    1.01    0.24
  16 -18   0    0.50    0.21
  15 -19  -1    1.65    0.25
 -14  20   2    0.77    0.19
 -14  20   2    0.44    0.17
 -13  21   3    3.11    0.25
 -13  21   3    3.03    0.25
 -12  22   4    1.33    0.19
 -12  22   4    0.84    0.16
  12 -22  -4    0.79    0.10
  12 -22  -4    0.89    0.10
 -11  23   5    0.70    0.17
 -11  23   5    0.73    0.16
  11 -23  -5    0.61    0.11
  11 -23  -5    0.66    0.11
  10 -24  -6    0.43    0.11
  10 -24  -6    0.42    0.12
   9 -25  -7    0.58    0.13
   9 -25  -7    0.59    0.14
   8 -26  -8    2.31    0.20
   8 -26  -8    2.55    0.21
   7 -27  -9    0.56    0.17
   7 -27  -9    0.71    0.17
   6 -28 -10    0.34    0.17
   6 -28 -10    0.61    0.19
   5 -29 -11    0.30    0.18
   5 -29 -11    0.26    0.18
  18 -18   0    0.94    0.28
  18 -18   0    0.84    0.25
  17 -19  -1    0.63    0.23
 -16  20   2    1.71    0.24
 -16  20   2    1.60    0.25
  16 -20  -2    1.74    0.26
 -15  21   3    3.34    0.29
 -15  21   3    3.58    0.30
 -14  22   4    1.99    0.23
 -14  22   4    1.86    0.24
  14 -22  -4    1.76    0.13
  14 -22  -4    1.98    0.13
 -13  23   5    2.35    0.24
 -13  23   5    2.04    0.23
  13 -23  -5    2.22    0.16
  13 -23  -5    2.29    0.16
 -12  24   6    0.28    0.17
 -12  24   6    0.43    0.18
  12 -24  -6    0.25    0.12
  12 -24  -6    0.01    0.11
  11 -25  -7    0.91    0.15
  11 -25  -7    0.83    0.15
  10 -26  -8    0.38    0.15
  10 -26  -8    0.22    0.14
   9 -27  -9    1.20    0.19
   9 -27  -9    1.05    0.19
   8 -28 -10    0.14    0.17
   8 -28 -10    0.19    0.18
 -17  21   3    0.84    0.23
 -17  21   3    0.51    0.21
 -16  22   4    1.87    0.28
 -16  22   4    1.77    0.26
 -15  23   5    1.00    0.23
 -15  23   5    0.91    0.22
  15 -23  -5    0.99    0.14
  15 -23  -5    0.85    0.13
 -14  24   6    0.68    0.21
 -14  24   6    1.03    0.22
  14 -24  -6    1.12    0.15
  14 -24  -6    1.01    0.16
 -13  25   7    1.85    0.27
 -13  25   7    2.09    0.27
  13 -25  -7    1.93    0.19
  13 -25  -7    2.29    0.20
  12 -26  -8    0.14    0.16
  12 -26  -8   -0.09    0.15
  11 -27  -9    0.01    0.17
  11 -27  -9    0.26    0.17
  15  13  -7    1.37    0.21
  15  13  -7    1.31    0.21
 -15 -13   7    1.48    0.29
 -15 -13   7    1.59    0.28
  16  14  -6    0.32    0.17
  16  14  -6    0.31    0.18
 -16 -14   6    0.37    0.24
 -16 -14   6    0.08    0.22
  17  15  -5    1.49    0.21
  17  15  -5    1.64    0.21
 -10 -10  10    0.87    0.25
 -10 -10  10    0.32    0.24
  11  11  -9    0.47    0.19
  11  11  -9    0.52    0.19
 -11 -11   9    0.22    0.20
 -11 -11   9    0.26    0.21
  12  12  -8    0.17    0.16
  12  12  -8    0.23    0.17
 -12 -12   8    0.10    0.18
 -12 -12   8    0.17    0.20
  13  13  -7    0.82    0.18
  13  13  -7    0.60    0.18
 -13 -13   7    0.60    0.22
 -13 -13   7    0.95    0.24
  14  14  -6    1.03    0.18
  14  14  -6    0.88    0.17
 -14 -14   6    1.26    0.23
 -14 -14   6    0.61    0.22
  15  15  -5    1.10    0.17
  15  15  -5    0.64    0.16
 -15 -15   5    0.72    0.21
 -15 -15   5    0.66    0.21
  16  16  -4    0.97    0.17
  16  16  -4    0.79    0.17
  17  17  -3    5.00    0.26
  17  17  -3    5.26    0.27
  18  18  -2    0.17    0.17
  18  18  -2    0.04    0.17
   7   9 -11    0.35    0.20
   7   9 -11    0.33    0.19
   8  10 -10    0.22    0.19
   8  10 -10    0.38    0.19
   9  11  -9    2.50    0.24
   9  11  -9    2.70    0.24
  -9 -11   9    2.58    0.25
  -9 -11   9    2.74    0.26
  10  12  -8    1.82    0.21
  10  12  -8    1.96    0.21
 -10 -12   8    2.50    0.24
 -10 -12   8    2.36    0.25
  11  13  -7    0.96    0.16
  11  13  -7    1.33    0.17
 -11 -13   7    1.45    0.21
 -11 -13   7    1.48    0.21
  12  14  -6    0.83    0.16
  12  14  -6    1.06    0.16
 -12 -14   6    0.75    0.19
 -12 -14   6    0.69    0.19
  13  15  -5    1.99    0.18
  13  15  -5    1.74    0.17
 -13 -15   5    2.03    0.23
 -13 -15   5    2.21    0.25
  14  16  -4    0.56    0.14
  14  16  -4    0.82    0.14
 -14 -16   4    0.43    0.18
 -14 -16   4    0.76    0.18
  15  17  -3    1.57    0.16
  15  17  -3    1.83    0.17
  16  18  -2    0.11    0.13
  16  18  -2    0.33    0.14
  17  19  -1    0.52    0.17
  17  19  -1    0.30    0.16
  18  20   0    2.46    0.23
  18  20   0    2.23    0.22
   5   9 -11    0.46    0.19
   5   9 -11    0.56    0.19
   6  10 -10    0.27    0.17
   6  10 -10   -0.06    0.16
   7  11  -9    0.51    0.16
   7  11  -9    0.41    0.16
   8  12  -8    0.68    0.16
   8  12  -8    0.85    0.16
   9  13  -7    5.74    0.26
   9  13  -7    5.67    0.26
  -9 -13   7    5.91    0.29
  -9 -13   7    5.50    0.27
  10  14  -6    0.54    0.13
  10  14  -6    0.81    0.14
 -10 -14   6    0.52    0.15
 -10 -14   6    0.45    0.15
  11  15  -5    0.67    0.13
  11  15  -5    0.75    0.13
 -11 -15   5    0.78    0.16
 -11 -15   5    0.77    0.17
  12  16  -4    4.47    0.21
  12  16  -4    4.95    0.22
 -12 -16   4    4.60    0.27
 -12 -16   4    4.51    0.26
  13  17  -3    2.80    0.18
  13  17  -3    2.60    0.18
  14  18  -2    0.58    0.13
  14  18  -2    0.51    0.12
  15  19  -1    1.47    0.16
  15  19  -1    1.70    0.17
  16  20   0    0.32    0.15
  16  20   0    0.49    0.16
  17  21   1    0.76    0.18
  17  21   1    0.57    0.17
  18  22   2    0.33    0.19
  18  22   2    0.80    0.20
   3   9 -11    0.57    0.19
   3   9 -11    0.67    0.20
   4  10 -10    0.37    0.17
   4  10 -10    0.40    0.17
   5  11  -9    3.27    0.25
   5  11  -9    2.85    0.24
   6  12  -8    1.49    0.18
   6  12  -8    1.56    0.18
   7  13  -7    5.65    0.25
   7  13  -7    5.37    0.25
   8  14  -6    0.94    0.14
   8  14  -6    1.00    0.14
  -8 -14   6    0.96    0.15
  -8 -14   6    1.21    0.15
   9  15  -5    4.13    0.20
   9  15  -5    4.33    0.21
  -9 -15   5    3.99    0.22
  -9 -15   5    4.05    0.22
  10  16  -4    2.21    0.16
  10  16  -4    2.20    0.16
 -10 -16   4    2.11    0.19
 -10 -16   4    2.64    0.20
  11  17  -3   21.91    0.57
  11  17  -3   21.97    0.51
  11  17  -3   22.15    0.60
  11  17  -3   22.06    0.50
 -11 -17   3   21.71    0.56
 -11 -17   3   21.89    0.58
  12  18  -2    5.59    0.30
  12  18  -2    6.12    0.22
  12  18  -2    5.80    0.31
  12  18  -2    5.98    0.22
  13  19  -1    0.61    0.12
  13  19  -1    0.41    0.11
  13  19  -1    0.44    0.17
  13  19  -1    0.49    0.18
  14  20   0    0.56    0.13
  14  20   0    0.60    0.13
  15  21   1    2.59    0.21
  15  21   1    2.85    0.21
  16  22   2    0.35    0.16
  16  22   2    0.23    0.16
  17  23   3    0.51    0.20
  17  23   3    0.41    0.20
   1   9 -11    0.47    0.20
   1   9 -11    0.59    0.20
   2  10 -10    2.44    0.23
   2  10 -10    2.19    0.23
   3  11  -9    0.85    0.17
   3  11  -9    1.18    0.18
   4  12  -8    0.71    0.15
   4  12  -8    0.62    0.15
   5  13  -7    6.24    0.26
   5  13  -7    6.89    0.27
   6  14  -6    1.47    0.15
   6  14  -6    1.23    0.14
   7  15  -5   15.78    0.41
   7  15  -5   15.15    0.40
  -7 -15   5   16.29    0.43
  -7 -15   5   15.98    0.42
   8  16  -4   14.16    0.36
   8  16  -4   13.92    0.37
   8  16  -4   14.22    0.37
   8  16  -4   13.82    0.36
  -8 -16   4   14.25    0.39
  -8 -16   4   14.32    0.40
   9  17  -3    8.96    0.27
   9  17  -3    9.45    0.26
   9  17  -3    8.67    0.29
   9  17  -3    9.11    0.27
   9  17  -3    8.73    0.26
   9  17  -3    8.83    0.30
  -9 -17   3    9.97    0.32
  -9 -17   3    9.78    0.31
  10  18  -2    1.51    0.12
  10  18  -2    1.46    0.12
  10  18  -2    1.66    0.15
  10  18  -2    1.63    0.16
 -10 -18   2    1.52    0.16
 -10 -18   2    1.70    0.16
  11  19  -1    3.73    0.18
  11  19  -1    3.51    0.26
  11  19  -1    3.84    0.28
  11  19  -1    3.37    0.18
  12  20   0    2.14    0.16
  12  20   0    2.70    0.17
  12  20   0    2.96    0.25
  12  20   0    2.89    0.24
  13  21   1    5.20    0.23
  13  21   1    4.68    0.23
  14  22   2    1.91    0.19
  14  22   2    1.60    0.18
  15  23   3    1.39    0.19
  15  23   3    1.03    0.18
  16  24   4    1.02    0.22
  16  24   4    1.07    0.22
  -1   9 -11    0.56    0.20
  -1   9 -11    0.68    0.20
   0  10 -10    1.91    0.22
   0  10 -10    1.74    0.21
   1  11  -9    0.14    0.13
   1  11  -9    0.04    0.14
  -1 -11   9    0.02    0.13
  -1 -11   9    0.13    0.14
   2  12  -8    6.89    0.28
   2  12  -8    6.32    0.27
  -2 -12   8    6.35    0.27
  -2 -12   8    6.02    0.26
   3  13  -7    3.52    0.21
   3  13  -7    3.50    0.20
  -3 -13   7    3.27    0.19
  -3 -13   7    3.27    0.20
   4  14  -6    2.53    0.18
   4  14  -6    2.63    0.18
  -4 -14   6    2.60    0.16
  -4 -14   6    2.50    0.17
   5  15  -5    6.73    0.23
   5  15  -5    6.37    0.23
  -5 -15   5    6.30    0.21
  -5 -15   5    6.38    0.21
   6  16  -4   16.94    0.40
   6  16  -4   16.63    0.41
   6  16  -4   17.06    0.41
   6  16  -4   16.91    0.41
  -6 -16   4   17.31    0.43
  -6 -16   4   16.38    0.37
  -6 -16   4   17.01    0.41
   7  17  -3   28.52    0.61
   7  17  -3   29.52    0.60
   7  17  -3   29.25    0.61
   7  17  -3   29.14    0.60
  -7 -17   3   28.18    0.65
  -7 -17   3   27.99    0.63
   8  18  -2    9.73    0.26
   8  18  -2    9.58    0.25
   8  18  -2    9.42    0.29
   8  18  -2    9.38    0.25
   8  18  -2    9.48    0.25
   8  18  -2    9.38    0.31
  -8 -18   2    9.65    0.29
  -8 -18   2    9.63    0.29
   9  19  -1   32.92    0.78
   9  19  -1   33.10    0.82
   9  19  -1   32.23    0.67
   9  19  -1   31.17    0.65
   9  19  -1   31.75    0.66
   9  19  -1   32.63    0.66
  10  20   0   22.03    0.61
  10  20   0   20.92    0.48
  10  20   0   21.48    0.58
  10  20   0   20.27    0.46
  10  20   0   21.29    0.48
  10  20   0   20.97    0.47
  11  21   1    8.33    0.28
  11  21   1    7.93    0.27
  12  22   2    8.55    0.30
  12  22   2    9.07    0.30
  13  23   3    8.38    0.32
  13  23   3    8.19    0.32
  14  24   4    2.22    0.22
  14  24   4    2.11    0.22
  15  25   5    1.68    0.24
  15  25   5    1.29    0.23
   3  -9  11    0.58    0.22
   3  -9  11    0.58    0.21
  -2  10 -10    2.21    0.23
  -2  10 -10    2.32    0.23
   2 -10  10    1.92    0.23
   2 -10  10    2.34    0.24
  -1  11  -9   -0.08    0.13
  -1  11  -9    0.15    0.14
   1 -11   9    0.00    0.14
   1 -11   9   -0.09    0.14
   0  12  -8    1.80    0.18
   0  12  -8    2.13    0.18
   0 -12   8    1.95    0.19
   0 -12   8    2.20    0.20
   1  13  -7    2.76    0.18
   1  13  -7    2.30    0.18
  -1 -13   7    2.07    0.17
  -1 -13   7    2.66    0.19
   2  14  -6    0.84    0.12
   2  14  -6    0.92    0.12
  -2 -14   6    1.01    0.12
  -2 -14   6    1.13    0.12
   3  15  -5    2.14    0.15
   3  15  -5    2.42    0.16
  -3 -15   5    2.46    0.14
  -3 -15   5    2.48    0.15
   4  16  -4    4.38    0.17
   4  16  -4    4.23    0.17
  -4 -16   4    4.40    0.16
  -4 -16   4    4.38    0.16
   5  17  -3    3.02    0.15
   5  17  -3    2.96    0.14
   5  17  -3    2.93    0.15
   5  17  -3    2.87    0.15
  -5 -17   3    3.11    0.12
  -5 -17   3    2.97    0.14
  -5 -17   3    3.18    0.13
  -5 -17   3    2.91    0.15
   6  18  -2    5.77    0.18
   6  18  -2    5.52    0.18
   6  18  -2    5.45    0.18
   6  18  -2    6.08    0.18
  -6 -18   2    5.58    0.20
  -6 -18   2    5.92    0.20
   7  19  -1   11.31    0.28
   7  19  -1   10.96    0.27
   7  19  -1   11.27    0.27
   7  19  -1   11.43    0.27
  -7 -19   1   11.38    0.24
  -7 -19   1   11.53    0.24
   8  20   0    3.62    0.15
   8  20   0    3.65    0.15
   8  20   0    3.64    0.15
   8  20   0    3.77    0.15
  -8 -20   0    3.75    0.11
   9  21   1    3.61    0.17
   9  21   1    3.37    0.17
   9  21   1    3.36    0.17
   9  21   1    3.48    0.17
  10  22   2    3.59    0.20
  10  22   2    3.25    0.20
  11  23   3    0.93    0.15
  11  23   3    0.83    0.15
  12  24   4    3.14    0.23
  12  24   4    3.17    0.23
  13  25   5    0.20    0.17
  13  25   5    0.58    0.18
  14  26   6    2.45    0.27
  14  26   6    1.79    0.26
   5  -9  11   -0.03    0.20
   5  -9  11    0.47    0.21
   4 -10  10    0.44    0.18
   4 -10  10    0.60    0.19
  -3  11  -9    1.13    0.18
  -3  11  -9    0.84    0.17
   3 -11   9    1.13    0.18
   3 -11   9    0.97    0.18
  -2  12  -8    6.32    0.27
  -2  12  -8    6.39    0.27
   2 -12   8    6.02    0.28
   2 -12   8    6.62    0.28
  -1  13  -7    2.49    0.18
  -1  13  -7    2.58    0.18
   1 -13   7    2.47    0.19
   1 -13   7    2.75    0.19
   0  14  -6   10.79    0.32
   0  14  -6   10.54    0.32
   0 -14   6   10.49    0.32
   0 -14   6   11.21    0.32
   1  15  -5    7.35    0.24
   1  15  -5    7.16    0.23
  -1 -15   5    7.05    0.23
  -1 -15   5    7.08    0.24
   2  16  -4    0.51    0.09
   2  16  -4    0.50    0.08
  -2 -16   4    0.55    0.08
  -2 -16   4    0.61    0.08
   3  17  -3   18.52    0.41
   3  17  -3   18.02    0.41
   3  17  -3   18.53    0.40
   3  17  -3   17.52    0.40
  -3 -17   3   18.55    0.40
  -3 -17   3   18.73    0.40
   4  18  -2   19.80    0.42
   4  18  -2   19.98    0.42
   4  18  -2   20.09    0.42
   4  18  -2   19.81    0.42
  -4 -18   2   19.42    0.41
  -4 -18   2   19.89    0.43
  -4 -18   2   19.74    0.41
  -4 -18   2   19.71    0.44
   5  19  -1   28.09    0.57
   5  19  -1   28.47    0.57
   5  19  -1   29.08    0.58
   5  19  -1   28.12    0.56
   6  20   0    0.64    0.08
   6  20   0    0.65    0.08
   6  20   0    0.35    0.07
   6  20   0    0.38    0.07
   7  21   1   12.14    0.30
   7  21   1   12.35    0.31
   7  21   1   11.98    0.29
   7  21   1   11.79    0.30
   8  22   2    8.78    0.27
   8  22   2    8.72    0.26
   8  22   2    8.61    0.27
   8  22   2    8.52    0.26
   9  23   3    3.65    0.21
   9  23   3    3.70    0.20
  10  24   4   -0.01    0.12
  10  24   4    0.21    0.13
  11  25   5    2.20    0.21
  11  25   5    2.01    0.21
  12  26   6    0.92    0.20
  12  26   6    0.80    0.19
  13  27   7    0.34    0.22
  13  27   7    0.63    0.23
   7  -9  11    0.34    0.22
   7  -9  11    0.66    0.23
   6 -10  10   -0.04    0.18
   6 -10  10    0.47    0.20
   5 -11   9    3.51    0.27
   5 -11   9    3.45    0.27
  -4  12  -8    0.83    0.15
  -4  12  -8    0.76    0.15
   4 -12   8    0.76    0.16
   4 -12   8    0.69    0.16
  -3  13  -7    3.33    0.20
  -3  13  -7    3.70    0.21
   3 -13   7    3.40    0.22
   3 -13   7    3.37    0.22
  -2  14  -6    1.02    0.12
  -2  14  -6    0.99    0.13
   2 -14   6    1.22    0.14
   2 -14   6    1.24    0.14
  -1  15  -5    7.17    0.24
  -1  15  -5    7.17    0.23
   1 -15   5    6.73    0.24
   1 -15   5    7.74    0.27
   1 -15   5    7.36    0.24
   1 -15   5    7.37    0.25
   0  16  -4   11.15    0.29
   0  16  -4   11.05    0.29
   0 -16   4   11.02    0.31
   0 -16   4   10.87    0.29
   0 -16   4   11.11    0.29
   0 -16   4   11.29    0.30
   1  17  -3   18.03    0.41
   1  17  -3   18.47    0.40
  -1 -17   3   19.04    0.41
  -1 -17   3   18.92    0.41
  -1 -17   3   19.06    0.42
  -1 -17   3   19.07    0.44
   2  18  -2   85.19    1.59
[truncated: 12,315,927 more chars]
